# Supplementary material for: Sensing soluble uric acid by Naip1-Nlrp3 platform
Source: Cell Death Dis. 2021 Feb 5;12(2):158. doi: 10.1038/s41419-021-03445-w (PMC7864962; doi:10.1038/s41419-021-03445-w)
Supplement: Supplementary file 7 — Sup. Table 01 [file 41419_2021_3445_MOESM7_ESM.xlsx]

## Sheet: Planilha1
geneNames	feature	id	fc	pval	qval
NT5DC2	gene	MSTRG.10065	568793840309182	215911766243693	180674965992722
ARID5B	gene	MSTRG.1694	322686028306075	737427534591717	308539680473174
FGFR1	gene	MSTRG.13808	15751722844293	210991547677786	518264143403613
TOR2A	gene	MSTRG.14590	130883598723905	263604279515661	518264143403613
KIAA0226L	gene	MSTRG.3821	736175327581238	309670257769845	518264143403613
SEMA4D	gene	MSTRG.14391	181062411119932	413415089939306	576576245435353
RPS4Y1	gene	MSTRG.15266	213196202316454	598145575292364	715040310578071
LAMP3	gene	MSTRG.10444	186325613771827	83234530157128	719224062004232
FSCN1	gene	MSTRG.12967	160337902247958	952922647678989	719224062004232
ADCK3	gene	MSTRG.1418	130122909846877	107275998773027	719224062004232
SLC25A6	gene	MSTRG.15255	164685218863394	111734139651709	719224062004232
MRC2	gene	MSTRG.6301	152297525218349	100930307755931	719224062004232
CD70	gene	MSTRG.6985	20361020205169	927580210197121	719224062004232
SRD5A1	gene	MSTRG.11118	675309371803411	144232368914921	862097473628611
ABCA2	gene	MSTRG.14745	160940476534644	187961322140051	983037714792467
SLC25A6	gene	MSTRG.14788	17038481190555	185665598217977	983037714792467
GJB2	gene	MSTRG.3699	615465962436706	207545042041346	102160994811881
EIF1AY	gene	MSTRG.15275	178819801621358	250700876081034	116548051724783
FEZ1	gene	MSTRG.2824	672871232343138	303504084886441	128405697884162
SPG21	gene	MSTRG.4684	841427075460285	30689698347075	128405697884162
EMP1	gene	MSTRG.3003	617413848670147	333014984810198	132698542518654
COLGALT1	gene	MSTRG.7211	12398708623285	394032400075073	1433592662534
CD93	gene	MSTRG.8878	217277872577078	377988319688605	1433592662534
PRPF38B	gene	MSTRG.753	767066134110536	413171545765589	144059145623602
ACTG1	gene	MSTRG.6506	124760902932092	47429200451532	158755019751368
CDON	gene	MSTRG.2832	182624405335851	543269368613597	174849156790715
ADAMTS2	gene	MSTRG.11703	170892298298671	740951121480649	221438535162502
FOXP4	gene	MSTRG.12060	140290092048768	721671248804512	221438535162502
TWF2	gene	MSTRG.10056	135642775725212	916510201154352	26446059873309
ZNF672	gene	MSTRG.1521	121997869341136	107512247451425	29988749555784
ZNF592	gene	MSTRG.4845	129740504477291	122747145294699	331338100589046
OSBPL5	gene	MSTRG.2105	204773192517008	134631122237217	341391888145766
AP1B1	gene	MSTRG.9486	114601520630607	133614248580827	341391888145766
COL15A1	gene	MSTRG.14455	175605578332353	163755120057285	403030248423342
UBE2A	gene	MSTRG.15097	848866867972722	177058412811348	423321370972961
TBC1D9B	gene	MSTRG.11714	141932868722589	212899861795623	456806677821994
PPP2R2A	gene	MSTRG.13756	833208334050738	199046249388379	456806677821994
DUSP6	gene	MSTRG.3374	679224386631326	210985132460539	456806677821994
CCL2	gene	MSTRG.6002	306422820716806	203179651372398	456806677821994
DNAJC2	gene	MSTRG.13419	802499232107721	243255930822972	508891407281657
MB21D1	gene	MSTRG.12169	120244256873372	2554343064054	512198388308917
ZDHHC6	gene	MSTRG.1967	795931942693496	257078540977229	512198388308917
TSPAN33	gene	MSTRG.13504	141911299733075	272043136744227	529408597273416
MAML1	gene	MSTRG.11708	12497831452229	279156765670141	530905412529032
TMEM173	gene	MSTRG.11514	156429389242537	286728296199357	533187196132493
ZBED5	gene	MSTRG.2166	759109797324682	321546205711565	584934488998777
RABL6	gene	MSTRG.14735	120153498204842	352088256542205	613807193905243
SPATA13	gene	MSTRG.3719	706850946200942	349410050684007	613807193905243
STRAP	gene	MSTRG.3019	724528420189955	38114550520274	650903181129904
LTC4S	gene	MSTRG.11709	233730942258012	406806883963551	654646154809037
C1orf106	gene	MSTRG.1261	125581841512777	393329139324328	654646154809037
CASP4	gene	MSTRG.2709	826058752997419	399813472891086	654646154809037
TAPBP	gene	MSTRG.12835	134954484339104	441293688309141	695947347758191
SMAD3	gene	MSTRG.4713	138149882475711	44910560204281	695947347758191
BLVRA	gene	MSTRG.13116	124335164076048	459604950776571	699268041472426
SLA	gene	MSTRG.14062	155205324115588	469031621597171	700867251700916
CD81	gene	MSTRG.2097	143690162645299	491981291057542	709810248891295
TRIOBP	gene	MSTRG.9572	123766504810051	48954022015435	709810248891295
CNOT11	gene	MSTRG.8276	871766737726948	550026927992331	780105988718614
DNAJB9	gene	MSTRG.13448	758380550608482	594793208117395	82953826092106
MSMO1	gene	MSTRG.11044	674593996518105	647648787858168	860242072507485
RCC2	gene	MSTRG.181	127153902485955	628462940694963	860242072507485
PGLS	gene	MSTRG.7210	120315908766221	640360612331747	860242072507485
CLN6	gene	MSTRG.4722	126305061560491	662483738123054	866197487595893
HTATIP2	gene	MSTRG.2203	786075429807696	694734128450225	894390028749459
MORF4L2	gene	MSTRG.15061	795999396460251	755116850845727	952031651710178
ARMC9	gene	MSTRG.8709	795050147354891	762262436240224	952031651710178
C15orf48	gene	MSTRG.4576	176206270828762	786765470115469	968184331459742
SGK223	gene	MSTRG.13680	139849165700073	889484626483972	107872570353882
TAPBP	gene	MSTRG.11995	138803144294068	9210234399748	11010177351013
DBNL	gene	MSTRG.13123	111126934307717	105362293956968	123022980812212
IGFBP4	gene	MSTRG.6085	178533796192639	105851513127142	123022980812212
LY6E	gene	MSTRG.14083	251224236557085	109133116601878	125099441058153
TOR4A	gene	MSTRG.14763	12597530483222	111370076706696	125938486740761
CKB	gene	MSTRG.4392	144472211597528	113836023062586	127010645465029
ERC1	gene	MSTRG.2888	203152813632602	127330494235411	140197575758148
PWP2	gene	MSTRG.9300	136262506301148	134203488342255	145846076681557
SLC15A3	gene	MSTRG.2345	123328703864186	146583194913119	157257458337562
ATP6V1D	gene	MSTRG.4217	80549300185175	153254022681182	15832464960446
MMADHC	gene	MSTRG.8412	890206017015544	153100590536415	15832464960446
BCR	gene	MSTRG.9433	142999348146538	149474045168185	15832464960446
DHRSX	gene	MSTRG.15261	157422860942183	158098862039768	161337960676681
RAB3IL1	gene	MSTRG.2364	125911442331711	167935546681153	16166536585962
DNM1L	gene	MSTRG.3072	713027143024886	162936980185213	16166536585962
ANO6	gene	MSTRG.3090	761010817518324	168579912931954	16166536585962
USPL1	gene	MSTRG.3754	860543421523392	167324239841893	16166536585962
ARGLU1	gene	MSTRG.3937	833618058635312	161942162785644	16166536585962
JKAMP	gene	MSTRG.4180	853802902070349	171943326499835	16166536585962
PFKL	gene	MSTRG.9303	128333704613852	171632851726944	16166536585962
IL12B	gene	MSTRG.11617	17211927025452	185153102145286	170946448426719
MYEOV	gene	MSTRG.2562	144109814773854	187919428911276	170946448426719
RNF149	gene	MSTRG.8278	798712023633379	1879430360332	170946448426719
NDUFAF3	gene	MSTRG.9995	119470700049416	190916980552958	171784225082489
NRROS	gene	MSTRG.10543	135077403077192	199626916174367	175839793110221
PSMA1	gene	MSTRG.2180	862640221666756	198625798562446	175839793110221
IPO8	gene	MSTRG.3058	787219955363981	206779386219491	180242698321323
ATP10A	gene	MSTRG.4448	155715768361819	219972752200093	189347009390462
LMNB2	gene	MSTRG.6895	128381578779033	221749604687682	189347009390462
CISH	gene	MSTRG.10040	336005711700921	228105938475887	19280712052184
ALPK3	gene	MSTRG.4846	124922929466402	240513654605756	201261826174097
TMEM138	gene	MSTRG.2350	754664545436157	254452064383903	210707674681063
ACOT11	gene	MSTRG.574	135130212505289	256837748774719	210707674681063
DCAF6	gene	MSTRG.1136	777341166209704	274480651412778	222995542817683
PPM1M	gene	MSTRG.10057	11869635941688	281402298216493	2253809889831
TMEM176B	gene	MSTRG.13612	597746592550857	284493860445489	2253809889831
NFYC	gene	MSTRG.434	113781870124146	288190318130876	2253809889831
TRAPPC6A	gene	MSTRG.7504	131390323907155	286896128049996	2253809889831
ZNF655	gene	MSTRG.13340	785561359836538	300601289826674	232910332710149
TAF7	gene	MSTRG.11541	853849087732956	304643243867808	233876574741818
CNKSR3	gene	MSTRG.12406	13081066482846	309745470877587	235145924750922
GTPBP6	gene	MSTRG.15250	165828389480565	314213485991033	235145924750922
NT5C3B	gene	MSTRG.6092	778080946504079	314726859131254	235145924750922
LCP2	gene	MSTRG.11638	13347944366386	31863650230668	235960199230291
KCNN2	gene	MSTRG.11399	133109894375037	33835135278304	241993514537476
TP53I11	gene	MSTRG.2270	144147765805939	338312231104698	241993514537476
FGFR1OP2	gene	MSTRG.3044	731276073738235	33632053678101	241993514537476
PRPF6	gene	MSTRG.9166	114948951945438	332337668098592	241993514537476
CCNG1	gene	MSTRG.11624	826651210736045	342318943772124	242756349278401
AQP1	gene	MSTRG.13077	272038995812782	346604245776039	243729775517134
CACNA1E	gene	MSTRG.1211	150774362260194	375753995508488	262004921868025
MRPS35	gene	MSTRG.3051	790217620787335	378855109297693	262004921868025
LIMK1	gene	MSTRG.13217	133331427587786	389172205329746	266219065169763
GATAD1	gene	MSTRG.13298	825368554706523	391311484415402	266219065169763
NTAN1	gene	MSTRG.5130	730839950855512	400044050552828	267805489202085
WDR81	gene	MSTRG.6610	129605364310968	397625014974978	267805489202085
COG3	gene	MSTRG.3816	872790646612739	416328502609531	274094122816886
FOS	gene	MSTRG.4280	776376962785798	419264432607092	274094122816886
FAHD2B	gene	MSTRG.8252	136513564917003	419233747384284	274094122816886
UPF1	gene	MSTRG.7240	119938518898599	426639190035605	276753235830848
CDKN2C	gene	MSTRG.535	137536306508522	430975253846055	277415455706445
H1FX	gene	MSTRG.10279	127855966796443	446679583934295	281038703636254
ATP13A1	gene	MSTRG.7261	120025708422992	441167685179655	281038703636254
TMEM167B	gene	MSTRG.759	875725754141705	444862218527353	281038703636254
SLC4A1AP	gene	MSTRG.7972	878657021440581	459734372326381	287093822957251
AFAP1	gene	MSTRG.10651	136867506401568	468234563132164	288101972374261
ASF1A	gene	MSTRG.12297	851522785238551	467381586270466	288101972374261
SLC38A10	gene	MSTRG.6502	125959087923124	474492663194992	28982150405954
CD48	gene	MSTRG.1089	748724403495768	491671126481963	29305684070721
DCPS	gene	MSTRG.2838	123934583030723	484742291296247	29305684070721
BCL7A	gene	MSTRG.3582	122899477315464	493797974901011	29305684070721
TOM1L1	gene	MSTRG.6239	596589298035759	492398016870732	29305684070721
DOCK6	gene	MSTRG.7084	135430102938267	500467287301465	294923257756244
REPS1	gene	MSTRG.12355	902865203570909	516330082534933	300045147961966
ITGA5	gene	MSTRG.3202	121280677060249	513191245012368	300045147961966
WDR81	gene	MSTRG.5686	125268821070464	525129654872503	303054134618835
TTC7A	gene	MSTRG.8057	126546729314696	53757089656381	308109127564792
ACTR10	gene	MSTRG.4171	853820678068664	552618927019521	31457926403397
LY96	gene	MSTRG.13901	460914277200049	580501616378681	323102735050172
CMAS	gene	MSTRG.3027	824067909936979	583036723142638	323102735050172
CFAP36	gene	MSTRG.8079	774569524843814	57853413397646	323102735050172
NCK2	gene	MSTRG.8291	148042793633392	582798306304366	323102735050172
PTPN7	gene	MSTRG.1278	117109977205405	637014380384104	334033134883339
PTGES2	gene	MSTRG.14606	124178909588658	618834415349379	334033134883339
TAF1D	gene	MSTRG.2676	848834834106848	634729639816367	334033134883339
CSRNP2	gene	MSTRG.3155	876029917505848	617080763627875	334033134883339
NPC2	gene	MSTRG.4266	867444541318625	625300096185111	334033134883339
TRIP4	gene	MSTRG.4678	899357020086865	611481396407765	334033134883339
TNFAIP8L1	gene	MSTRG.6946	151910330618321	628625863138943	334033134883339
LONP1	gene	MSTRG.6964	114962856753953	638686682377321	334033134883339
ZC3H7B	gene	MSTRG.9638	118031356428248	638248343704073	334033134883339
PODXL2	gene	MSTRG.10263	124540228024145	659863555133811	335348895143945
HMGN4	gene	MSTRG.11883	866180003553772	66850143867303	335348895143945
WTAP	gene	MSTRG.12434	689748053884542	661620197188628	335348895143945
BHLHE22	gene	MSTRG.13867	721651759291864	649738714115999	335348895143945
FABP5	gene	MSTRG.13914	671994532986614	658268421079855	335348895143945
XPO6	gene	MSTRG.5220	112605116273893	669255084716047	335348895143945
LOC100131564	gene	MSTRG.704	735263673973533	661562545433592	335348895143945
TTYH3	gene	MSTRG.12950	12732187858332	673763271345718	335598277060772
PHLDA1	gene	MSTRG.3348	650942898799726	68796975429497	340646799049723
CCNL1	gene	MSTRG.10379	791738847771082	700611026431153	342848717495666
WDR37	gene	MSTRG.1530	868384396317717	700432327928491	342848717495666
YARS2	gene	MSTRG.3071	808401732555723	713395303376219	347075110386756
MS4A14	gene	MSTRG.2339	760161769618583	724601164569627	348474858914864
LYZ	gene	MSTRG.3327	389663665004418	720783229805955	348474858914864
TAPBP	gene	MSTRG.12569	129803207073611	758248919236815	362572968924209
UBE2D3	gene	MSTRG.10887	868392624435989	780202902701199	367846494473816
CD68	gene	MSTRG.5798	857234905623272	782465057556636	367846494473816
RAMP1	gene	MSTRG.8738	203559961570778	778744290532707	367846494473816
ABL1	gene	MSTRG.14662	119445472099081	792133247239146	368253945160954
GLIPR1	gene	MSTRG.3346	701722384268133	788122367542776	368253945160954
CHORDC1	gene	MSTRG.2662	823136526643675	80248829378482	371006742673557
WSB2	gene	MSTRG.3536	887521835427944	817742540076161	375981844799852
ARHGEF40	gene	MSTRG.4002	192533311988676	833391738525369	381083173113677
DAP3	gene	MSTRG.1028	910986763597644	875596988621385	3971529502537
ARMCX6	gene	MSTRG.15049	786068809224238	885903159131729	3971529502537
SZRD1	gene	MSTRG.171	111880653287989	887519140743809	3971529502537
DERA	gene	MSTRG.3020	695175663931457	886643271496124	3971529502537
LGALS8	gene	MSTRG.1486	776581121804188	904498556789424	398360206484942
FNBP4	gene	MSTRG.2307	792449080986435	904322529987511	398360206484942
HMGA2	gene	MSTRG.3309	796019052525169	895539731895045	398360206484942
PRPF4B	gene	MSTRG.11783	792851649105223	9169422649562	400291388679921
TAB1	gene	MSTRG.9615	115043711439261	91845060500173	400291388679921
PLBD1	gene	MSTRG.3008	62023349478914	924147107196349	400687201710832
ACTB	gene	MSTRG.12966	124356042788833	942072890894319	404270048769418
ADRBK1	gene	MSTRG.2524	131198711461794	937574423659271	404270048769418
PAGR1	gene	MSTRG.5254	112764503891128	95559175162685	405934443448893
RCAN1	gene	MSTRG.9252	80010898938351	955653505729348	405934443448893
SIPA1	gene	MSTRG.2478	122926784257965	984491564870793	416071990648424
MT2A	gene	MSTRG.5375	14446501642062	992024656983115	417148860785664
GBGT1	gene	MSTRG.14684	147646386988162	997070850655701	417174443914345
TAPBP	gene	MSTRG.12635	131212975587555	102655065543655	424857792896309
EMC1	gene	MSTRG.188	115748579220507	102770501474914	424857792896309
SLC1A4	gene	MSTRG.8114	128011731746629	103066601288182	424857792896309
LAT2	gene	MSTRG.13220	119914655385023	104224297844036	425438499687263
MLX	gene	MSTRG.6112	899019543094312	103827440605375	425438499687263
CD69	gene	MSTRG.2970	189987052464854	105011913512576	426572666152056
NUDT5	gene	MSTRG.1564	847498302438037	106579166023157	430135407874951
YWHAE	gene	MSTRG.5675	866230271086534	10691702298995	430135407874951
MSL3	gene	MSTRG.14805	811885965911552	110868641006545	442924931395436
TBC1D12	gene	MSTRG.1846	720421021651106	111845004392741	442924931395436
MCOLN2	gene	MSTRG.654	126107175268442	111408412732383	442924931395436
DNTTIP2	gene	MSTRG.710	850012339192302	112213295238806	442924931395436
EEF2	gene	MSTRG.6928	118847623571461	114174472420991	448404683559324
FMNL2	gene	MSTRG.8424	728812793355901	114673281885391	448404683559324
PDCD6IP	gene	MSTRG.9888	84580711070098	115407088426389	449175123698616
CCL1	gene	MSTRG.6004	226943910140357	11766281460992	453733839933554
MFSD12	gene	MSTRG.6915	123252431966327	117188618133091	453733839933554
PPID	gene	MSTRG.11033	861723111765739	122121820243959	460142290572274
MICALL2	gene	MSTRG.12929	135787660357878	122030795379069	460142290572274
SAT1	gene	MSTRG.14843	593509359679183	121826629755484	460142290572274
TMEM230	gene	MSTRG.8831	872370582048683	120842897161744	460142290572274
CABIN1	gene	MSTRG.9450	120058689576475	122623961278223	460142290572274
ACO2	gene	MSTRG.9642	116096839894402	122080448188799	460142290572274
BAG2	gene	MSTRG.12153	859474258643913	123598636204114	461729190962512
NOL8	gene	MSTRG.14400	863168974222177	125061476782595	465117527874114
VPS51	gene	MSTRG.2455	137102966101823	12624425983232	467438923131351
PPP2R3C	gene	MSTRG.4091	825723836787377	127361172364648	469497044205893
MRPS10	gene	MSTRG.12071	862949316568203	128361039035385	471107532740396
CEP95	gene	MSTRG.6331	863754961238673	128955795081154	471223621501788
GATA2	gene	MSTRG.10269	212687168490189	131315797373355	474641332721242
DNPH1	gene	MSTRG.12091	136136490642493	13133027945641	474641332721242
CHRAC1	gene	MSTRG.14069	904581023811241	13215993131459	474641332721242
SART1	gene	MSTRG.2493	121059290624146	13167794246256	474641332721242
B4GALT7	gene	MSTRG.11688	11945377601717	133414157940648	474719946042611
LY6E	gene	MSTRG.14173	282982841528198	133883732392515	474719946042611
AMN1	gene	MSTRG.3068	636947050426411	132946569576964	474719946042611
WLS	gene	MSTRG.614	556601005657076	137337262652415	484910638765995
PIK3CB	gene	MSTRG.10322	772649053416589	138149461680626	485728863589695
PACS1	gene	MSTRG.2498	124058403044626	139870270743891	489721516981123
PRR16	gene	MSTRG.11417	811969570558825	142078605232565	495380736910877
PIK3CD	gene	MSTRG.103	138716915577837	144308458925169	496895768732206
LPAR5	gene	MSTRG.2922	193266579596109	146075954957126	496895768732206
PABPC4	gene	MSTRG.413	879131770028923	145555220105442	496895768732206
CLEC11A	gene	MSTRG.7650	156543153504252	144793653833419	496895768732206
RAB10	gene	MSTRG.7937	822213606244442	144966349500586	496895768732206
GLS	gene	MSTRG.8541	846775615238054	145058557928091	496895768732206
RDH11	gene	MSTRG.4224	537808561847868	147896438644124	499031209102431
SLC23A2	gene	MSTRG.8830	131026813499539	147564406535561	499031209102431
AKIRIN2	gene	MSTRG.12209	876661332896906	149689348316906	501040186686348
ACOT9	gene	MSTRG.14842	812048326002315	149314814586821	501040186686348
ARID1B	gene	MSTRG.12413	124088809596477	151515212554965	505131194685237
KIFC1	gene	MSTRG.11998	145066075656316	152746115677038	505209286950773
GRAMD1A	gene	MSTRG.7313	144830912036229	152693746922572	505209286950773
TNK2	gene	MSTRG.10532	140470286775963	15714795483992	51114668687114
ULK1	gene	MSTRG.3637	136967733308501	159316826793754	51114668687114
GRN	gene	MSTRG.6154	111498644342804	158800955118099	51114668687114
MAN2B1	gene	MSTRG.7115	122349605624846	159179783484964	51114668687114
PSRC1	gene	MSTRG.761	178395935982098	155716084927471	51114668687114
SLC20A1	gene	MSTRG.8320	133409269417076	157149194506023	51114668687114
IMP4	gene	MSTRG.8374	119758473784026	159427922171806	51114668687114
MTMR14	gene	MSTRG.9787	110486707066527	158383326347744	51114668687114
EIF4A2	gene	MSTRG.10488	865367736180144	164919519299467	520669963556343
PNISR	gene	MSTRG.12229	801410496827339	163129277212715	520669963556343
RNF139	gene	MSTRG.14037	837906395756313	16550933353966	520669963556343
PPHLN1	gene	MSTRG.3082	766726044084647	165404859812002	520669963556343
ELAVL1	gene	MSTRG.7011	112511944052195	164976985298027	520669963556343
SUGT1	gene	MSTRG.3867	844459638462491	167650705207079	525431124034769
FHL3	gene	MSTRG.402	164696016482469	168411055907036	52584467008585
DDX5	gene	MSTRG.6328	869604793095588	170871018581387	531542261520091
MORF4L1	gene	MSTRG.4810	897893928721328	173393219305762	537390540426154
TPRN	gene	MSTRG.14757	149501450916156	175143828700941	538824837709366
SMYD3	gene	MSTRG.1508	121976678932634	1750096081928	538824837709366
GNPAT	gene	MSTRG.1454	941626122396515	176975057975515	542464207010662
MGEA5	gene	MSTRG.1912	873898646127319	180569086127957	549455313715908
SEPN1	gene	MSTRG.249	126904549294583	180544210486433	549455313715908
STARD8	gene	MSTRG.14981	120844344676852	183864457696647	55544324260128
TSPAN14	gene	MSTRG.1801	145649091309	183474744079071	55544324260128
VAC14	gene	MSTRG.5499	114870672990467	184622140982205	555725926524852
ELF4	gene	MSTRG.15127	122868537203074	188431827722157	563141976563934
ANO8	gene	MSTRG.7204	620699047222285	1883350496519	563141976563934
ACTN1	gene	MSTRG.4228	125580145593834	189413845703301	564062299233176
NUMA1	gene	MSTRG.2576	126411309731667	19449960861655	577153448547265
BCL6	gene	MSTRG.10499	773837341337123	197751136210189	584728447988291
PLEKHO2	gene	MSTRG.4682	857255928387748	199482215112878	587770132417101
CHST11	gene	MSTRG.3435	122278858875734	201032007215951	588613081909309
RBCK1	gene	MSTRG.8785	122903278177672	201175121207053	588613081909309
TDO2	gene	MSTRG.11090	558003943526646	202635699819387	590820744281752
SULT1A1	gene	MSTRG.5228	75791075464561	204744542233359	594896642155816
DTX1	gene	MSTRG.3511	170715424768491	206664999175188	598398862663658
TDP2	gene	MSTRG.11861	793450731225638	208766204338962	600229586689059
ARHGEF10L	gene	MSTRG.182	140651209922961	209449138758611	600229586689059
NR2C1	gene	MSTRG.3394	831650107432092	208271784900704	600229586689059
ALDH1B1	gene	MSTRG.14323	120568778028554	216105271201961	617107882247146
GSTP1	gene	MSTRG.2540	118262028348232	216813715799069	617107882247146
WRNIP1	gene	MSTRG.11769	112905414095344	217556995503898	617124385890379
HAGH	gene	MSTRG.4991	11894105752364	220231570571083	622600602209063
MSL1	gene	MSTRG.6075	882029994511306	221613725657543	62439853747553
SEC22B	gene	MSTRG.843	741492468607604	229168593280837	643517714286593
HUS1	gene	MSTRG.13149	846859197620275	230840471131866	643891020810484
LAPTM4A	gene	MSTRG.7915	901345977860967	230113990730363	643891020810484
LONRF1	gene	MSTRG.13697	830175884644194	23339765329502	646712438004214
IRF8	gene	MSTRG.5563	147998092800008	233092699016102	646712438004214
PVRL2	gene	MSTRG.7493	133663255619343	236660108208708	653588048016657
FOPNL	gene	MSTRG.5140	8257551061158	237562230980348	653921298961695
RPS3A	gene	MSTRG.11008	687483754349136	240535700576605	659935325385256
ZNF281	gene	MSTRG.1256	75191319301689	241375779162145	660075986937526
ZNF316	gene	MSTRG.12985	125838609316626	245910716006004	663982322143751
TBCE	gene	MSTRG.1477	829147535577177	246694671971071	663982322143751
SRP54	gene	MSTRG.4089	868088760942529	247452830271755	663982322143751
SCMH1	gene	MSTRG.442	124284349450321	245642818085723	663982322143751
SYMPK	gene	MSTRG.7528	113850195715642	247565110550729	663982322143751
LINC01305	gene	MSTRG.8487	754799270735083	246146692710214	663982322143751
EIF3F	gene	MSTRG.2133	119390928509364	249604128837044	667312252430795
ETFDH	gene	MSTRG.11032	817641544774476	253128813150549	672438701093269
AP3S1	gene	MSTRG.11409	814927230396371	252798398461662	672438701093269
ATP9A	gene	MSTRG.9082	151527742672016	258044698295579	68332849219538
TRIO	gene	MSTRG.11127	649038512407255	260134052879446	685972906232896
PSEN2	gene	MSTRG.1417	117606149607725	261793345350991	685972906232896
UBAP1	gene	MSTRG.14264	860032052114548	261638475349335	685972906232896
STX12	gene	MSTRG.283	831336390447249	262322335079501	685972906232896
PYGB	gene	MSTRG.8887	118188569931019	264289508890736	688964053083389
ANXA5	gene	MSTRG.10949	902705743344833	265960423496048	691166715470474
PSMD6	gene	MSTRG.10116	886834547325045	267562799605203	692868141492038
C1orf27	gene	MSTRG.1234	744194966841119	268555096878909	692868141492038
ZRANB2	gene	MSTRG.625	799005572793289	269099122830918	692868141492038
TXNL4B	gene	MSTRG.5512	831150834799523	276419923469162	709534331162561
IRF2BP2	gene	MSTRG.1469	148002445152838	278134745445835	711752767550687
TRIM36	gene	MSTRG.11401	79437511772964	281398224998386	715726549175226
BCCIP	gene	MSTRG.2025	870108898788491	281223586603174	715726549175226
EHMT1	gene	MSTRG.14775	110953314280209	286778085155193	723952761549047
GOLGA5	gene	MSTRG.4339	903350738443876	288093056400374	723952761549047
LRP3	gene	MSTRG.7299	127500308516898	287844193060005	723952761549047
ACTR1B	gene	MSTRG.8254	122260559105309	286272780289054	723952761549047
SDC4	gene	MSTRG.9026	131395244160902	2922773928689	732268629798491
ATP2B1	gene	MSTRG.3376	646121852085747	297783263987927	743835926283874
ARF4	gene	MSTRG.10098	878064243065212	303916678813232	756897252472954
PLXNB2	gene	MSTRG.9720	125052498278442	306831926456186	761890077325034
PRKCSH	gene	MSTRG.7094	11912828949954	309312068105938	76577614967766
ZBTB22	gene	MSTRG.12636	109897856236221	317701216232646	773934288833747
NFKBIL1	gene	MSTRG.12709	140207807687541	316795279750892	773934288833747
ASUN	gene	MSTRG.3043	760559528884624	317274302317139	773934288833747
LINC01137	gene	MSTRG.386	120761639165502	317657406909	773934288833747
PTGER2	gene	MSTRG.4142	844222891713587	313616066661171	773934288833747
EVL	gene	MSTRG.4370	114906122779047	318655758376984	773934288833747
ELANE	gene	MSTRG.7840	154886608072978	319081416882938	773934288833747
ADAMDEC1	gene	MSTRG.13749	566256100720326	322528634318386	777786631693446
AGRN	gene	MSTRG.15	134614305547253	322129045559849	777786631693446
ZBTB22	gene	MSTRG.12570	11037004309503	327447836888362	787380315828106
GNPDA1	gene	MSTRG.11552	798416589117034	331508420052051	794860303437125
LRRC25	gene	MSTRG.7229	805797391903963	332724746932	795497337807709
MTSS1L	gene	MSTRG.5498	135124924963577	334070959011568	796440394589401
TNIP1	gene	MSTRG.11589	121913426954056	33709792800829	799734570181671
GIMAP4	gene	MSTRG.13608	553337878812743	337364129151685	799734570181671
ABR	gene	MSTRG.6632	112984521685704	339307349308049	802068898025354
GPR84	gene	MSTRG.3200	124195028998573	342324759131118	806922136453296
AHCY	gene	MSTRG.8931	11203263797155	349059837145482	820486718323988
HSD17B7	gene	MSTRG.1119	827253072926637	355771531306959	822303082908419
ABHD16A	gene	MSTRG.12609	251970575433229	353775636695819	822303082908419
RIPK2	gene	MSTRG.13930	835829049104837	352054171342164	822303082908419
AKAP17A	gene	MSTRG.15260	136328509221398	353645451040885	822303082908419
ATG13	gene	MSTRG.2284	112247269362899	356711303890722	822303082908419
CYP27A1	gene	MSTRG.8657	666997090913872	356188291488058	822303082908419
MICALL1	gene	MSTRG.9579	130356648872998	351836939808481	822303082908419
FOXK1	gene	MSTRG.12953	136400954590439	361553423993177	83117556372937
GPBP1	gene	MSTRG.11224	887203664508037	363603276252755	833597867310426
FAM195A	gene	MSTRG.4956	122650243294014	365324197288963	835254886042088
CEP135	gene	MSTRG.10754	82018563875438	369818597761085	843226710099389
PIP5K1A	gene	MSTRG.944	716257993641208	370991337870041	843602042200138
RBM15B	gene	MSTRG.10043	112040452497783	372958193641615	845776196312475
MBP	gene	MSTRG.6813	793300853686941	376937168658675	852489250631296
CD99	gene	MSTRG.15265	142410694139758	382697612089145	861276839049007
VEZT	gene	MSTRG.3395	741177210489638	38288119517953	861276839049007
EIF2A	gene	MSTRG.10363	843324540885892	386771127403085	867329260128862
GFI1	gene	MSTRG.695	208455097994556	387644769703865	867329260128862
UBE2D2	gene	MSTRG.11515	107671228772723	392680190630057	871489954934407
BOLA2B	gene	MSTRG.5270	132042557455244	393613070316534	871489954934407
TBCD	gene	MSTRG.6551	126425187701467	393397564929954	871489954934407
RBM39	gene	MSTRG.8958	814834172294561	393670175627636	871489954934407
SIX5	gene	MSTRG.7524	121226737492735	398711014510011	880320255783582
ICAM2	gene	MSTRG.6319	160093514907451	404444307066876	890628937246215
FABP4	gene	MSTRG.13915	572397054319838	407132315895486	894195070712187
ABHD14B	gene	MSTRG.10050	119760224489872	411893501685534	894709923981901
NXPE3	gene	MSTRG.10181	785687294964504	412712751741173	894709923981901
NMNAT1	gene	MSTRG.109	76148025084547	412149725646693	894709923981901
CDC42	gene	MSTRG.212	874233388620921	411445834511059	894709923981901
KANK2	gene	MSTRG.7083	121131253886315	410191811259075	894709923981901
FOXD1	gene	MSTRG.11281	779084749103843	41488643219223	897098104543819
RNF44	gene	MSTRG.11667	12086398312822	418668091970198	900822163431
ATP13A2	gene	MSTRG.178	138029464312566	41920798405235	900822163431
MED29	gene	MSTRG.7395	861549600457309	419838245384907	900822163431
FADS1	gene	MSTRG.2359	752620836143268	422092046068601	90334174974477
CSRP1	gene	MSTRG.1265	122728403862024	426330750348669	906088010101396
TSPYL5	gene	MSTRG.13963	730424835816046	426623656763803	906088010101396
CTDP1	gene	MSTRG.6822	118775244638921	42651868046153	906088010101396
POU4F2	gene	MSTRG.11001	597543573399868	430783355361075	908549806667366
IQGAP2	gene	MSTRG.11294	719175856669248	431424832298211	908549806667366
GPR183	gene	MSTRG.3918	71192946761365	432125744566936	908549806667366
GLTSCR2	gene	MSTRG.7563	117647912183476	431212297821582	908549806667366
INTS8	gene	MSTRG.13952	86348889317556	437742534890839	918052514277329
IMPDH1	gene	MSTRG.13493	122479469079128	442260940275585	923959957732085
SLC31A1	gene	MSTRG.14507	855388024573894	442767618368267	923959957732085
PSMB10	gene	MSTRG.5455	121468896206205	444315708383258	924884041729131
GNAI2	gene	MSTRG.10024	114497639993963	450499246526026	928736947016829
RRAGB	gene	MSTRG.14963	888617748223175	450606119131014	928736947016829
DDX11	gene	MSTRG.3062	816358955230247	449630386577549	928736947016829
NXN	gene	MSTRG.5671	141615104099351	4481309100276	928736947016829
SLC35B3	gene	MSTRG.11809	869271034093141	453741149718812	932900722566834
ETF1	gene	MSTRG.11502	895123662050418	455575502274375	934376422311757
SNORD79	gene	MSTRG.1173	669582834405961	459459187388878	935463377146016
ZNF117	gene	MSTRG.13173	801866513077371	458362512244281	935463377146016
CES1	gene	MSTRG.5622	137225271198045	459295774468937	935463377146016
SOAT1	gene	MSTRG.1196	839746220553321	467628303743572	946632872892855
HMGA1	gene	MSTRG.12007	120671707198986	468338921340394	946632872892855
GTF3C1	gene	MSTRG.5218	110366440557298	466696995047633	946632872892855
RASA4	gene	MSTRG.13409	125636300998534	473968428296367	953405723073078
CCT8	gene	MSTRG.9218	840261687463092	47389043472692	953405723073078
MED21	gene	MSTRG.3046	713684985996204	478154015013943	954938615187751
KIAA1551	gene	MSTRG.3069	673668307418111	476556938880401	954938615187751
KLHL26	gene	MSTRG.7238	132988446392233	477183749514576	954938615187751
HEG1	gene	MSTRG.10249	122127733094995	481870767964976	9600701396026
ICOSLG	gene	MSTRG.9175	126878260767946	484492353535226	963000478475718
CARD16	gene	MSTRG.2712	74936582245636	485647816422397	963009698536165
CENPV	gene	MSTRG.5861	134534461479901	488500680216308	964097568879733
DSTN	gene	MSTRG.8854	8470806036254	488272801799905	964097568879733
SPHK2	gene	MSTRG.7577	149077395001357	491342751418922	967424975029067
BAHD1	gene	MSTRG.4502	136583223755117	494720117335823	969512398563505
PIGS	gene	MSTRG.5940	111188431053771	494460027720767	969512398563505
GANAB	gene	MSTRG.2377	111601845476255	499860639792282	974173296599371
CCDC91	gene	MSTRG.3053	707841387266134	498672564234426	974173296599371
TRAPPC5	gene	MSTRG.7004	126990350776791	50059096264069	974173296599371
MGAT1	gene	MSTRG.11720	118268394806298	505599630689113	977103397137759
GCLC	gene	MSTRG.12145	809193042161225	504545763049757	977103397137759
DNM2	gene	MSTRG.7069	117091126340637	504397125451916	977103397137759
HES1	gene	MSTRG.10517	137617152756416	510401090512591	978070309578354
SERPINB9	gene	MSTRG.11774	147794571704525	510535217228436	978070309578354
RUNX2	gene	MSTRG.12119	590530459539424	508344674380456	978070309578354
OGFR	gene	MSTRG.9134	116713850018439	510775245322348	978070309578354
PXDC1	gene	MSTRG.11782	124212604304797	516263151518115	984075182665965
SYNGR1	gene	MSTRG.9614	139699513279301	515894769200831	984075182665965
RTN2	gene	MSTRG.7513	117690228000663	518141086768797	985410139563931
RASSF3	gene	MSTRG.3301	773244903552449	521741645319429	987767893220132
TEFM	gene	MSTRG.5983	855448043516945	520723718568317	987767893220132
PSKH1	gene	MSTRG.5453	12305070249757	523706756283326	989250143697263
WBSCR16	gene	MSTRG.13231	113595145948819	531389334414789	999250775366956
ARHGAP17	gene	MSTRG.5207	108845310797559	530506052632607	999250775366956
ATP6V0A1	gene	MSTRG.6109	113722854232345	534934617482863	100366208051493
NDUFS7	gene	MSTRG.6862	13189477991042	537788140701068	100675864907976
ANAPC13	gene	MSTRG.10307	781136074439799	547888544284469	100796481883825
STK38	gene	MSTRG.12033	88276727265825	546639918554881	100796481883825
PGM3	gene	MSTRG.12190	880637120859237	544014693015815	100796481883825
SEC24C	gene	MSTRG.1765	890412327785236	54737191610017	100796481883825
LDB1	gene	MSTRG.1915	105533180464161	548284784804132	100796481883825
IRF7	gene	MSTRG.2876	145227387048083	547580203674802	100796481883825
EIF3CL	gene	MSTRG.5221	11447607264131	549273371642256	100796481883825
ZBTB46	gene	MSTRG.9150	142969059150918	539891770025402	100796481883825
PWP2	gene	MSTRG.9177	118518113640343	548810903453067	100796481883825
ANXA6	gene	MSTRG.11590	133621970671704	554678198584924	101025888209358
RNH1	gene	MSTRG.2062	114778521067225	555352635950102	101025888209358
RHBDF1	gene	MSTRG.4936	14355339913999	553685072875032	101025888209358
KYNU	gene	MSTRG.8400	883002852739315	553522552464702	101025888209358
ZNF282	gene	MSTRG.13592	119741800289158	556564805103554	10102677416717
FERMT2	gene	MSTRG.4148	726618413675675	565736535150019	102113852996985
SLC39A3	gene	MSTRG.6899	130995162537761	565590393685844	102113852996985
RELB	gene	MSTRG.7499	114907242520428	566214481245231	102113852996985
SRSF3	gene	MSTRG.12034	8722231954911	56873525620823	102347884386032
RBM25	gene	MSTRG.4244	890794889806832	578865800991957	103947403920616
RTCA	gene	MSTRG.734	877263097895531	581800242359831	104250630151329
ZMAT2	gene	MSTRG.11533	883940976940956	587294198209976	104439178763476
MIR3916	gene	MSTRG.1515	634645172136109	590614343973073	104439178763476
GOLT1B	gene	MSTRG.3025	756501782404793	591202038810545	104439178763476
NUMB	gene	MSTRG.4247	887810797011066	590012686377772	104439178763476
ITFG3	gene	MSTRG.4940	111730596236098	587361276021459	104439178763476
LSS	gene	MSTRG.9342	667028982063214	587072660372345	104439178763476
SLC39A1	gene	MSTRG.977	90375403999561	591589038406881	104439178763476
TAPBP	gene	MSTRG.12760	124718647822073	604715046811433	105529183199215
H2AFX	gene	MSTRG.2792	123442550458837	601467642829956	105529183199215
STAT5B	gene	MSTRG.6105	120262109777311	605329922748843	105529183199215
VEZF1	gene	MSTRG.6252	897047434758205	603969806770077	105529183199215
AZU1	gene	MSTRG.6836	220089712279729	599301385512119	105529183199215
PRMT1	gene	MSTRG.7619	119108679737251	603067853625761	105529183199215
TMEM164	gene	MSTRG.15078	112308348183444	608847878411223	105800108152733
INSR	gene	MSTRG.6994	115213575110654	609412668852982	105800108152733
CHMP2A	gene	MSTRG.7799	107711732605207	616702523442436	106844031390607
IL2RG	gene	MSTRG.14988	596950061261831	61818635144405	106879822084376
TSTA3	gene	MSTRG.14165	12750544932932	626221751484857	10791779707957
GPN1	gene	MSTRG.7970	897169642288578	626769232560598	10791779707957
IFNGR1	gene	MSTRG.12342	850055309850933	633044220945433	108551517230971
YWHAE	gene	MSTRG.6614	892678177547722	632832384214554	108551517230971
FARSA	gene	MSTRG.7131	112884528513117	637898269863557	108948010621377
EIF4E2	gene	MSTRG.8721	935515347811019	637960387242764	108948010621377
HLA-A	gene	MSTRG.12690	128065001770041	644095256600374	10954855909008
PPAN	gene	MSTRG.7042	129757694191487	643265108189528	10954855909008
ZDHHC24	gene	MSTRG.2510	135061179172483	647761663402324	10994867341482
AGPAT3	gene	MSTRG.9298	117772997376119	655139601543753	11097587420482
CDCA4	gene	MSTRG.4410	112180214977299	660184501813221	111604523458041
PIEZO1	gene	MSTRG.5585	129983354131719	663462684031169	111932575402678
FKBP3	gene	MSTRG.4113	811194639918546	666169304424225	112163073227805
VPS26A	gene	MSTRG.1717	896203386874747	669967410790651	112576050070204
CES1	gene	MSTRG.5370	154746675827443	678513209105003	113555970675813
CHMP1B	gene	MSTRG.6677	91554249138449	67738171932008	113555970675813
OSER1	gene	MSTRG.9011	896218584965866	682288827491706	113959938292427
AKIRIN1	gene	MSTRG.406	843969492850756	684397424976191	114084415382485
USF2	gene	MSTRG.7318	11440536283136	686221183041813	114161011127115
TAX1BP3	gene	MSTRG.5708	12437056666821	68791550793782	114215812905232
SEH1L	gene	MSTRG.6687	914974356047341	690305323695573	114385642548209
NSUN2	gene	MSTRG.11117	903178540803857	694052987510241	114779355721061
TMEM203	gene	MSTRG.14758	120025856379312	699302753005826	115419436630232
APRT	gene	MSTRG.5590	118991561562598	701331105039582	115526352105733
DUSP23	gene	MSTRG.1073	123943915104242	709431956762718	116631171202169
SKI	gene	MSTRG.46	149391342244935	712270922788649	116860286337565
GADD45B	gene	MSTRG.6897	120695428313102	713618622352963	116860286337565
NAAA	gene	MSTRG.10796	797640911794352	718681108047181	117459443596461
LMBRD1	gene	MSTRG.12162	84541988316744	739048564313194	120064456192721
TAB2	gene	MSTRG.12383	793766533425975	737863706974995	120064456192721
NAV1	gene	MSTRG.1269	14748553976197	744022552042933	120064456192721
AP3M1	gene	MSTRG.1774	822715379961953	740481921911096	120064456192721
DUSP11	gene	MSTRG.8160	854335142761548	744663632457243	120064456192721
CENPB	gene	MSTRG.8819	120062572422298	740680085037759	120064456192721
DHX30	gene	MSTRG.9967	11836201687965	743207744446994	120064456192721
DEXI	gene	MSTRG.5107	122351849925392	750313275784886	120742720995537
MYH9	gene	MSTRG.9549	124618112053431	753297577245993	120990290333867
RASA4B	gene	MSTRG.13406	122710567023635	757099049591037	121135847934566
AAMDC	gene	MSTRG.2629	120780321247217	756827469861543	121135847934566
CLTB	gene	MSTRG.11665	114171699357088	760050020278158	121272612923552
TRIM65	gene	MSTRG.6417	11550068995498	76085231578471	121272612923552
ADAM28	gene	MSTRG.13747	538044594471699	762679237774089	121332696990372
PNN	gene	MSTRG.4101	878061777819025	765145553579483	121494079551292
SNORD77	gene	MSTRG.1176	725513553582874	770005948543284	121803587474673
STYXL1	gene	MSTRG.13248	904582566699628	769582248063072	121803587474673
UCK2	gene	MSTRG.1128	119187400558216	782523766670173	121939643938473
MTFR1	gene	MSTRG.13870	835401726499054	777712211271486	121939643938473
PARP10	gene	MSTRG.14105	126197042626539	780273258494779	121939643938473
STK24	gene	MSTRG.3914	163184899284259	78058867467985	121939643938473
PRPF39	gene	MSTRG.4111	788207170506862	781066832752564	121939643938473
C17orf62	gene	MSTRG.6544	119829800442084	780038687074669	121939643938473
NRP2	gene	MSTRG.8600	130454095365244	77914302661708	121939643938473
PRPF3	gene	MSTRG.918	837352821725226	777288252346353	121939643938473
HNRNPM	gene	MSTRG.7022	109817601718704	784554130259396	122028791115439
RPAP3	gene	MSTRG.3100	694262029060589	787034013483567	12203467759976
SLC38A6	gene	MSTRG.4190	744753759465508	788797672148078	12203467759976
UBTF	gene	MSTRG.6151	115435860883379	78896702415715	12203467759976
TPK1	gene	MSTRG.13585	633586911991517	800887818306073	123195390874728
RNH1	gene	MSTRG.2868	115357336312507	798707056912185	123195390874728
EVI5L	gene	MSTRG.7007	119882984156723	800630132447921	123195390874728
MPHOSPH6	gene	MSTRG.5543	851630362337696	802629335911209	123236739135872
DYNLT3	gene	MSTRG.14864	768431578873978	808829435682346	123565212284277
PTPN2	gene	MSTRG.6686	814203822251583	808955930635658	123565212284277
CCDC115	gene	MSTRG.8373	117338864308416	809198569930492	123565212284277
GTF3C6	gene	MSTRG.12266	859077832641166	812760935989898	123883124086766
TXNDC9	gene	MSTRG.8267	7870077171019	821985971775918	125061429305834
BCL2L1	gene	MSTRG.8900	114386018276492	825870647482296	125424420655751
ANKRD52	gene	MSTRG.3236	116907118780794	82924415416008	125526765432708
CNPY2	gene	MSTRG.3239	128114667040645	82954470942026	125526765432708
MICB	gene	MSTRG.12653	41049651404497	833387817387554	125880672489153
CUL2	gene	MSTRG.1633	821405913076155	837165056287692	126223372811088
MRPL47	gene	MSTRG.10430	833486822797189	839699027489982	126377724137341
CNPY3	gene	MSTRG.12079	128898561392104	843627247190581	126740983922635
GCDH	gene	MSTRG.7129	123050112653041	855394876649485	128278572182847
GIPC1	gene	MSTRG.7165	118242968231441	857505520040358	128365048152016
RPL21	gene	MSTRG.3732	654537722768065	861849871557818	128784995092783
NANOS1	gene	MSTRG.1984	667090815590782	867155766589622	129123023903007
PPCS	gene	MSTRG.446	854088187120307	867198128985303	129123023903007
ST3GAL4	gene	MSTRG.2840	1343764362423	868762344060614	129126168651851
FDFT1	gene	MSTRG.13693	829626552549874	87244228434562	129443209847591
APEH	gene	MSTRG.10012	109402068837987	874023640392685	129448315447894
HMGCR	gene	MSTRG.11289	794222471659394	881533703329129	130329929849084
THAP4	gene	MSTRG.8774	121742661100444	883374993253383	130371815582792
RASSF8	gene	MSTRG.3040	724301110911953	892027878362001	131385789125794
DGCR6L	gene	MSTRG.9402	122338364772518	893385683706704	131385789125794
SRF	gene	MSTRG.12089	126676505745503	899613134462407	131681998563313
WT1	gene	MSTRG.2226	123603889070813	897891801960615	131681998563313
CD40	gene	MSTRG.9045	154236505661577	90012073587733	131681998563313
SLC35A1	gene	MSTRG.12206	809144367960473	914479434553983	132924814208957
ZNF22	gene	MSTRG.1657	853667189660513	916558530097611	132924814208957
ERGIC2	gene	MSTRG.3056	754044879566895	910353035875744	132924814208957
SMARCA4	gene	MSTRG.7079	12066277751094	915276075959026	132924814208957
AZU1	gene	MSTRG.7838	215643844972836	912240764980066	132924814208957
TMEM129	gene	MSTRG.10607	132384811213502	929890985699944	134019027467828
NOC3L	gene	MSTRG.1845	763254312343252	930509738991492	134019027467828
AFG3L2	gene	MSTRG.6681	106738777442204	925853086140327	134019027467828
PTCD3	gene	MSTRG.8210	877491008523978	929793005620372	134019027467828
HK1	gene	MSTRG.1719	871717444292485	932996395797048	134146285911163
SRSF11	gene	MSTRG.619	780869625930354	941750508524608	134941237248869
PIK3C3	gene	MSTRG.6735	881967203955286	940968331253556	134941237248869
AP2A1	gene	MSTRG.7623	127154964014854	94662335287361	135407593450365
SRP68	gene	MSTRG.6422	106329546673331	95519346512376	136400322801291
PRPF19	gene	MSTRG.2342	114432427504491	963730443224642	136803065230116
SYT12	gene	MSTRG.2521	241633507053358	963950484180232	136803065230116
HSPA8	gene	MSTRG.2809	905727390446957	966187996546353	136803065230116
KCNG1	gene	MSTRG.9079	122387397763798	965821492152463	136803065230116
TATDN2	gene	MSTRG.9808	110070892966737	966001832566321	136803065230116
RBM48	gene	MSTRG.13303	842232978017412	969196083901713	136900828486543
UBE2V2	gene	MSTRG.13836	871243328211685	970150469556885	136900828486543
ZFC3H1	gene	MSTRG.3337	848254132851417	972926335917057	137061407053097
NTSR1	gene	MSTRG.9131	120605252594695	975310809424557	137166400895205
CCNC	gene	MSTRG.12232	842787061687227	988340217851991	138533181624547
RNPC3	gene	MSTRG.742	76065033079307	987155693910668	138533181624547
VDR	gene	MSTRG.3103	129024131218696	101186199042709	14159299558351
MRPL38	gene	MSTRG.6418	1158342085483	101935900695478	142403942741195
KDM4C	gene	MSTRG.14212	919153082467174	102663905776808	143144814182837
FES	gene	MSTRG.4882	146128528657325	102808357222616	143144814182837
GRIPAP1	gene	MSTRG.14916	110492331377404	103146734449768	143377387686987
MARCKSL1	gene	MSTRG.341	831205471335735	103413817970703	143383887350937
GGNBP2	gene	MSTRG.6027	909513970118811	103494106070705	143383887350937
ARHGAP18	gene	MSTRG.12313	693027114420754	104083057781721	143487154450979
CAT	gene	MSTRG.2245	787290748042885	103999434722485	143487154450979
FAM103A1	gene	MSTRG.4836	88959613430007	104050043738803	143487154450979
GGPS1	gene	MSTRG.1476	849677883986959	104618046832899	143515379655361
ASMTL	gene	MSTRG.15258	151474980356992	104469440031835	143515379655361
COPB1	gene	MSTRG.2179	831588469443308	104368203723382	143515379655361
CLUH	gene	MSTRG.5702	125234793145019	10508361319497	143918113783225
TANK	gene	MSTRG.8445	83127563759652	10605062440098	144768617453083
CBFA2T2	gene	MSTRG.8918	1096844241464	106017739576977	144768617453083
NSMAF	gene	MSTRG.13858	883992994717238	107170375906989	144879112373131
BOP1	gene	MSTRG.14121	138547676382884	107090236111148	144879112373131
ABCD1	gene	MSTRG.15192	123289411696464	107096562813493	144879112373131
ITGB7	gene	MSTRG.3177	137378483260433	106806000198246	144879112373131
TMED2	gene	MSTRG.3616	841726945293364	106896523710636	144879112373131
DPY30	gene	MSTRG.7991	845826725363427	106907638387225	144879112373131
ISOC1	gene	MSTRG.11433	849442386696172	107515289852229	145110958948944
IDI1	gene	MSTRG.1529	705185846957595	108065390074016	145151072895564
SMG8	gene	MSTRG.6271	931911760531234	108041406813317	145151072895564
ELANE	gene	MSTRG.6838	140583970681633	107730797368564	145151072895564
TIMM17A	gene	MSTRG.1268	859226492545251	108982849389558	145914957390692
LYN	gene	MSTRG.13849	790803079777784	10897114334399	145914957390692
FASTKD3	gene	MSTRG.11120	79548892891899	109546947323579	146435919361615
MINPP1	gene	MSTRG.1810	11342522258877	109740138500328	146460203982575
SCFD1	gene	MSTRG.4071	773862091992669	110074750739559	146672852577808
C20orf27	gene	MSTRG.8818	130917965255399	110322503966203	146769270777295
TBC1D23	gene	MSTRG.10167	796437037719594	111620144034156	147557245699497
MRPS18A	gene	MSTRG.12104	118928544818705	111471973264227	147557245699497
BCL7C	gene	MSTRG.5299	121152402180054	111225132251658	147557245699497
FASN	gene	MSTRG.6537	124033294043029	11144802167407	147557245699497
DDX17	gene	MSTRG.9591	831333830692172	112337228392507	148270966433517
MESDC1	gene	MSTRG.4820	121216957321726	112946608604999	148656000786567
MKRN2	gene	MSTRG.9818	906527312792346	112984245339695	148656000786567
RCBTB2	gene	MSTRG.3832	743852189050531	113228178503961	148743076565329
GSDMD	gene	MSTRG.14090	132715168454474	11425581677964	149857786020694
PDE6D	gene	MSTRG.8716	889229069650845	114444383221139	149870203254225
STAT5A	gene	MSTRG.6106	132534516548337	114754976083847	15004213122963
VDAC3	gene	MSTRG.13825	868220658726589	115165805622838	150344377761608
SOCS1	gene	MSTRG.5108	172718502510992	116089814223528	151314574053346
APOO	gene	MSTRG.14844	729266640391454	116675771258394	15184181242461
C12orf57	gene	MSTRG.2943	140828421545777	116927677142704	151933354399091
NCAPD2	gene	MSTRG.2917	120609193353887	117142415236662	151976392356649
PNPLA8	gene	MSTRG.13446	74359524481426	118165941761852	152594537139379
SLC25A22	gene	MSTRG.2076	118819071521199	118138927619807	152594537139379
C3	gene	MSTRG.6987	894074134706246	117907047313306	152594537139379
RRP1B	gene	MSTRG.9294	110193148993209	118813439574791	15319427771369
RNF145	gene	MSTRG.11615	114229888441639	120038518023031	154228326266449
ARMCX1	gene	MSTRG.15048	558451829780134	120216191285767	154228326266449
HRAS	gene	MSTRG.2063	131201618715452	120168831714006	154228326266449
MZT2B	gene	MSTRG.8372	12959912306324	120352649440716	154228326266449
CRCP	gene	MSTRG.13183	894356203700088	121744255000592	155773077346323
CENPF	gene	MSTRG.1360	142294540697866	122331861114017	156024885058187
PRRC2B	gene	MSTRG.14667	11604986559968	122293843685504	156024885058187
TOM1	gene	MSTRG.9539	112188949293604	122500417642482	156024885058187
MTSS1	gene	MSTRG.14041	767762215861503	122871160693127	156195872779685
PCF11	gene	MSTRG.2645	83587774740238	123007982984957	156195872779685
TRMT10C	gene	MSTRG.10173	814531622756542	124064628111655	156351326511797
TARDBP	gene	MSTRG.119	930938586504344	123505876779879	156351326511797
KIF23	gene	MSTRG.4729	140817524264567	124001232841158	156351326511797
IL32	gene	MSTRG.5051	138384798825935	123949180611737	156351326511797
BHLHE40	gene	MSTRG.9780	129480692498711	123946625685967	156351326511797
NCS1	gene	MSTRG.14656	161450247914722	124535733522133	156709025280182
RARS2	gene	MSTRG.12207	809794081893455	125144229949137	157238275707864
HSD17B4	gene	MSTRG.11416	810263142574958	125625564836009	157606405779269
CSNK2A1	gene	MSTRG.8787	938110650082717	125823239746938	157618094341674
MGAT4B	gene	MSTRG.11710	131912726635951	126230664565832	157720040266054
RANBP6	gene	MSTRG.14209	857444990668833	12628158099696	157720040266054
SRP14	gene	MSTRG.4492	789264595681649	126607042296233	157890868842754
TMEM255A	gene	MSTRG.15109	595307858953153	127303498838007	158523166410185
ACOT7	gene	MSTRG.78	123399613360529	127586246433773	158639184273078
TATDN1	gene	MSTRG.14038	815837884091962	128821763084499	15923548584356
MAF1	gene	MSTRG.14117	110098227579976	12882698842745	15923548584356
BET1L	gene	MSTRG.2051	112546721971207	128415362987484	15923548584356
LRRC8C	gene	MSTRG.682	139352291506732	12860355807822	15923548584356
KLF7	gene	MSTRG.8611	127266135899414	129485016091356	159812775022488
CACYBP	gene	MSTRG.1185	877992309359606	12996539471176	160142861334287
UBE2R2	gene	MSTRG.14260	848586201837341	130135212365339	160142861334287
COPS8	gene	MSTRG.8736	88511607521689	130850873587306	160787094005665
MPEG1	gene	MSTRG.2331	121879568790226	131799117930501	161714812146984
SHOX2	gene	MSTRG.10382	819132319643475	132533079834354	162377278485194
YY1AP1	gene	MSTRG.1027	925203480987839	133032138234015	162558367527362
EI24	gene	MSTRG.2826	952279960319363	133423694554871	162558367527362
CDC16	gene	MSTRG.3970	918709467629327	133308191813108	162558367527362
PIGF	gene	MSTRG.8053	760240619419322	133457933187497	162558367527362
DUXAP10	gene	MSTRG.3977	720359540390371	13399864595349	162979748450408
VBP1	gene	MSTRG.15238	917230554209853	134468374405836	163313694779105
NDEL1	gene	MSTRG.5825	895318051700082	134804268967277	163484365611329
ZMYM2	gene	MSTRG.3698	843980194729206	135354047474802	163913555610585
VAV2	gene	MSTRG.14700	123296632975843	135935066473705	164344220364445
PCED1B	gene	MSTRG.3097	518885220755334	136298863447568	164344220364445
ZNF84	gene	MSTRG.3658	886984783323758	136226912714315	164344220364445
LACC1	gene	MSTRG.3804	643883262264265	137060333281828	165024585453573
WSB1	gene	MSTRG.5928	817437053402936	13745160394258	165257905429815
LGR4	gene	MSTRG.2210	125846407178912	137932917733046	165585154891153
TGFBR3	gene	MSTRG.688	137425743606092	138119548415422	165585154891153
XXYLT1	gene	MSTRG.10524	158837650132444	138494580493143	165797231697656
TUG1	gene	MSTRG.9516	883056608972111	138931910438485	16608317522132
RNF26	gene	MSTRG.2799	136558995059311	139459129450693	166475605598202
SIL1	gene	MSTRG.11507	118917804457976	140126169285075	166570253536004
C16orf72	gene	MSTRG.5102	863940575703022	140135586148837	166570253536004
ZNF142	gene	MSTRG.8652	128496749175175	139765791951555	166570253536004
PDLIM7	gene	MSTRG.11683	130876630500073	141815332639221	166703080936689
C9orf69	gene	MSTRG.14712	117331072590586	141752187758746	166703080936689
FAM45A	gene	MSTRG.1987	796064006745434	140940179438604	166703080936689
TMEM109	gene	MSTRG.2343	130886149293029	141372049097512	166703080936689
INCENP	gene	MSTRG.2367	122275237940403	140597117272621	166703080936689
COL4A2	gene	MSTRG.3944	179094237685529	141324010569905	166703080936689
PKD1	gene	MSTRG.5010	135127345654917	142040268532336	166703080936689
VPS4A	gene	MSTRG.5471	106312341078988	14110855888312	166703080936689
ACOX1	gene	MSTRG.6420	123422841220489	141949337084982	166703080936689
ZFY	gene	MSTRG.15267	159581430898645	142267889996317	1667363730377
YWHAB	gene	MSTRG.9018	941572484296542	14251194150994	166788800916808
SCYL2	gene	MSTRG.3413	832646945518556	142885202575129	166992091501213
C3orf80	gene	MSTRG.10393	181023423130279	144266107599091	168370821253723
PHLDA3	gene	MSTRG.1264	151005235977449	145019925418539	169014865724559
ACAT2	gene	MSTRG.12436	809393970002326	14563314423744	169493484141711
CCNT1	gene	MSTRG.3114	87603845252185	146877077569407	170703803486222
SPRYD3	gene	MSTRG.3174	118375148419587	148250584246556	171928045619642
SCAND1	gene	MSTRG.8960	132248562070186	148341358672779	171928045619642
SELT	gene	MSTRG.10364	795113613792064	149911315606361	172481572004928
NOP14	gene	MSTRG.10625	112156782993149	15005566971748	172481572004928
IRF5	gene	MSTRG.13500	871604392065524	150045996938003	172481572004928
SNORD14D	gene	MSTRG.2811	577181870683334	14968363499687	172481572004928
UCHL3	gene	MSTRG.3886	851923746520953	149647785189566	172481572004928
PRMT7	gene	MSTRG.5465	117290743154374	149229189740439	172481572004928
LRG1	gene	MSTRG.6944	17614235286935	15038048239546	172481699522036
PTPN18	gene	MSTRG.8375	11164540266433	150468021810571	172481699522036
TIA1	gene	MSTRG.8139	733064456834449	150824293613981	172653582621313
NBN	gene	MSTRG.13932	815077219610625	152664658883663	174271136601839
OSTF1	gene	MSTRG.14360	920887806527244	152648783322468	174271136601839
SLC11A2	gene	MSTRG.3153	865126900288558	152862110738229	174271136601839
AKT1	gene	MSTRG.4405	115321204216256	15399676573463	175325841587399
HENMT1	gene	MSTRG.752	792419129701133	154247008699758	175372142499943
ZNF143	gene	MSTRG.2149	72797542046896	154634294118511	175573917664003
TIAL1	gene	MSTRG.1991	771443541918983	15511186529527	175852037120854
MARCH8	gene	MSTRG.2047	248094226337346	155299540430582	175852037120854
WT1-AS	gene	MSTRG.2227	187234426433621	156516992118984	176514041785937
DYNC1LI2	gene	MSTRG.5414	835971818037922	156404578887959	176514041785937
NECAB3	gene	MSTRG.8919	140998049218857	156187995805379	176514041785937
MUM1	gene	MSTRG.6861	114476135280404	156747285333945	17653583898714
RPF2	gene	MSTRG.12267	91315556711195	158599285156729	17838156158488
LRPAP1	gene	MSTRG.10630	126193182969247	159205418994388	178495097968863
TWF1	gene	MSTRG.3086	663022332475847	159084277842474	178495097968863
NACC1	gene	MSTRG.7139	124133795625481	159340150791994	178495097968863
CCT6A	gene	MSTRG.13162	931850270816805	159738509909422	178702119107225
C14orf1	gene	MSTRG.4286	836495666739084	160165304513268	178940356230577
NVL	gene	MSTRG.1397	844167511629665	161805241102669	179812251998292
GRINA	gene	MSTRG.14108	134650715992028	161361512414691	179812251998292
GNS	gene	MSTRG.3304	829850933056982	161595328764244	179812251998292
TMEM160	gene	MSTRG.7547	1275873332463	161469010207531	179812251998292
RGS2	gene	MSTRG.1243	529271964822983	1631405375004	17986297994774
PTPN12	gene	MSTRG.13263	857088415242884	163061633921624	17986297994774
RECQL4	gene	MSTRG.14142	127859114199595	162858572563327	17986297994774
TAF12	gene	MSTRG.305	857653549840894	162880208525418	17986297994774
CTNS	gene	MSTRG.5707	11279761129886	162540150176709	17986297994774
GRAMD4	gene	MSTRG.9702	131840498077734	162636018082163	17986297994774
CCDC71	gene	MSTRG.10001	11128588924702	164219466288043	180814275512939
RCN1	gene	MSTRG.2225	148417734795177	164538279503632	180927243480472
SMAP2	gene	MSTRG.427	11017605187478	165059932223199	181025099979519
NBEAL2	gene	MSTRG.9958	133585890067794	165012090143271	181025099979519
ANKRD49	gene	MSTRG.2682	801947615390024	166414634392305	182271945104032
SNX8	gene	MSTRG.12941	12030634146461	167181610225601	182395790660734
MRPL50	gene	MSTRG.14466	872351851020577	166776470100758	182395790660734
ADNP2	gene	MSTRG.6820	110768492052331	167052935777237	182395790660734
SC5D	gene	MSTRG.2807	601343397891898	167729272588366	182755019924407
HS6ST2	gene	MSTRG.15140	128799741686244	167952469211867	182760242180092
NKD2	gene	MSTRG.11107	199336810158049	16916062276136	183835856008709
ABR	gene	MSTRG.6612	112957129935181	169391281106261	183847761387444
RFC2	gene	MSTRG.13221	124903540255869	170464072432255	183850568678289
EEF1D	gene	MSTRG.14162	12845368772164	170492401164379	183850568678289
HSBP1	gene	MSTRG.5544	920722131844078	170110238793534	183850568678289
TMEM106A	gene	MSTRG.6135	780361461583543	170114568397196	183850568678289
CSF1	gene	MSTRG.773	145488017580909	170101707999378	183850568678289
AGO1	gene	MSTRG.374	11630282364871	170929729472318	184084939025014
WDR5	gene	MSTRG.14704	110562486996607	172011734334399	184944848685347
PDXP	gene	MSTRG.9568	110512757763213	172170216450628	184944848685347
CNOT2	gene	MSTRG.3336	859537299922733	172603536154925	185172614172361
STAT3	gene	MSTRG.6107	76804059841765	173176931795478	185549880315565
SASH3	gene	MSTRG.15123	806385268523301	173588256568251	185752753320093
PSMD3	gene	MSTRG.6068	110070826482012	173970325114751	185923841706288
DTX4	gene	MSTRG.2330	123543720859438	175072180108549	186387277754241
ANKRD40	gene	MSTRG.6231	932798263540254	174972905487719	186387277754241
ZC3H4	gene	MSTRG.7548	115903222090442	175007024905369	186387277754241
HNRNPDL	gene	MSTRG.10818	850318190509195	177203675629863	188403018457619
SBDSP1	gene	MSTRG.13198	83193080151123	177624218796665	188403018457619
GHITM	gene	MSTRG.1802	930076876480751	177817531770826	188403018457619
MRPL42	gene	MSTRG.3386	727687745344231	177866138362236	188403018457619
FAM104A	gene	MSTRG.6370	925481323790538	178124921754501	188434383949885
UBXN4	gene	MSTRG.8393	796900969289795	178346118652377	188434383949885
KIAA2013	gene	MSTRG.132	113778943938092	179719018337066	189093474640576
KRR1	gene	MSTRG.3347	820704928511264	17960553382332	189093474640576
SRSF6	gene	MSTRG.9007	897261884104058	179525607162678	189093474640576
MAP3K7CL	gene	MSTRG.9219	367091058385792	179873811919095	189093474640576
RGS13	gene	MSTRG.1241	687818450583408	182615496755206	189415469147571
SYNJ2	gene	MSTRG.12419	134380174006596	183433940966715	189415469147571
SBDS	gene	MSTRG.13191	864126066122297	182728994637759	189415469147571
MDH2	gene	MSTRG.13249	110599803965237	181309198072249	189415469147571
ANXA2P2	gene	MSTRG.14257	886839557121905	182509022842577	189415469147571
SDF4	gene	MSTRG.19	127721407222325	183460718907489	189415469147571
KRAS	gene	MSTRG.3038	756940290976145	181402674023086	189415469147571
UFM1	gene	MSTRG.3776	867274852530383	180885070272201	189415469147571
TMED10	gene	MSTRG.4279	832471042630853	182166534867506	189415469147571
MOAP1	gene	MSTRG.4426	504110992470649	182585978240797	189415469147571
MFAP4	gene	MSTRG.5915	285210949636759	182024443014099	189415469147571
DPP9	gene	MSTRG.6948	110695187438378	180843130993483	189415469147571
FAHD2A	gene	MSTRG.8232	122227153391352	183575460658079	189415469147571
TMBIM1	gene	MSTRG.8642	111101325461688	183485773042901	189415469147571
USP16	gene	MSTRG.9217	855252240186852	182094474283234	189415469147571
MTO1	gene	MSTRG.12170	846854478360727	18444290259056	189842338115352
DPP7	gene	MSTRG.14754	116362827186614	184259208444606	189842338115352
CPNE8	gene	MSTRG.3075	837652286176846	185004304550666	190186243302207
HPS3	gene	MSTRG.10356	804687303489277	186745757142426	191271541709647
ELOVL5	gene	MSTRG.12142	893388333356908	186717679692145	191271541709647
IL4I1	gene	MSTRG.7635	112581419475274	186580629141564	191271541709647
RALY	gene	MSTRG.8928	11346944187314	187163663686116	191465224660809
TRMT61A	gene	MSTRG.4394	132739098295341	187416275738819	191489547665743
GPATCH4	gene	MSTRG.1054	540384614295481	187950087147596	191567153380156
PPP2R5D	gene	MSTRG.12082	107241472321345	187765312714241	191567153380156
TRAP1	gene	MSTRG.5071	108123510027479	189437749816725	192848551151625
ANAPC4	gene	MSTRG.10689	831425749899406	190183762847294	193372749393214
BIK	gene	MSTRG.9674	133047181498595	191274146813334	194245395695871
LINC01578	gene	MSTRG.4893	851504496762216	191590557308177	19433088285513
MYBPH	gene	MSTRG.1288	119563696499973	192065769820577	194429946914237
INTS1	gene	MSTRG.12930	128028034707729	192369484436741	194429946914237
MFN2	gene	MSTRG.139	106210216710692	192385272520301	194429946914237
CCDC97	gene	MSTRG.7429	12000657129104	193383330906503	195202860437348
SDHAP2	gene	MSTRG.10530	204186901164477	194381511164123	195435571609266
LYRM5	gene	MSTRG.3037	794456290906349	194406587129099	195435571609266
IL10RB	gene	MSTRG.9238	87092373802413	194514936426187	195435571609266
DGCR8	gene	MSTRG.9397	108483100762542	194548077378727	195435571609266
TMEM263	gene	MSTRG.3445	787930848236386	194863435994745	195517653765471
RNU6-2	gene	MSTRG.8491	632025224141889	195191458456244	195612230462497
KCNQ4	gene	MSTRG.437	196538041431183	196021295261963	196208875448817
VMP1	gene	MSTRG.6279	862200056025619	196348405856086	196301488674281
NUDT18	gene	MSTRG.13719	116910900428787	198155512057296	197635914767039
LCP1	gene	MSTRG.3820	864879523499238	19814389657585	197635914767039
GGH	gene	MSTRG.13864	839016834506748	198768340119613	198011127395348
SNORA40	gene	MSTRG.2675	693575995427952	199537600272925	198541098583096
LARP7	gene	MSTRG.10923	822233046670747	202797483603374	198706535235572
SMN1	gene	MSTRG.11758	796827520429351	202169646810985	198706535235572
DNAAF5	gene	MSTRG.12918	111576883762257	202177510652448	198706535235572
HEY1	gene	MSTRG.13909	131749704021841	201845533335673	198706535235572
MRPL23	gene	MSTRG.2093	117583554047791	20274178156815	198706535235572
GRASP	gene	MSTRG.3166	178339918526944	202987512216808	198706535235572
TTC7B	gene	MSTRG.4325	134347818353512	202625934007812	198706535235572
TRAF3	gene	MSTRG.4387	11016677272372	203472848241881	198706535235572
THOC6	gene	MSTRG.5048	114467025294946	200332572007751	198706535235572
NOMO2	gene	MSTRG.5150	10997177222774	202083459358937	198706535235572
MIER1	gene	MSTRG.607	62514205640432	203503227410236	198706535235572
CCR7	gene	MSTRG.6086	175012467979446	20325902343769	198706535235572
CYP2S1	gene	MSTRG.7426	129359287840603	202094076694543	198706535235572
BBC3	gene	MSTRG.7550	221564678788504	202625553594671	198706535235572
RUVBL2	gene	MSTRG.7586	116404843593763	202850966783554	198706535235572
ICOSLG	gene	MSTRG.9302	125634135249324	202201636849932	198706535235572
TXNIP	gene	MSTRG.878	708529605086482	203827114416427	19879082674087
PREP	gene	MSTRG.12239	107801824471483	206219320298118	199290258982699
EIF4H	gene	MSTRG.13218	107538631846351	205183863927536	199290258982699
SCRIB	gene	MSTRG.14101	131682000220427	206300079772807	199290258982699
PTRH1	gene	MSTRG.14588	114991708506857	205092522220885	199290258982699
CARD9	gene	MSTRG.14717	124866719977415	206482617755737	199290258982699
FOXRED1	gene	MSTRG.2837	111417517921077	206311785902972	199290258982699
IRAK3	gene	MSTRG.3315	123810338417751	205761250926872	199290258982699
PELI1	gene	MSTRG.8110	770289031598213	206470751328035	199290258982699
MRPS26	gene	MSTRG.8810	124186661077865	205608668777605	199290258982699
COL6A2	gene	MSTRG.9340	254446694796609	207268451685062	199818249274263
RIC8A	gene	MSTRG.2052	106441274737801	207940974145722	20000858698853
ILK	gene	MSTRG.2126	104672438740041	208421950112331	20000858698853
CASP1	gene	MSTRG.2711	879143697458718	208183508489188	20000858698853
NTAN1	gene	MSTRG.5631	833367731486711	208268707609895	20000858698853
RPL9	gene	MSTRG.10706	863593745946935	209249189983337	200113968203493
DMTF1	gene	MSTRG.13276	787028457947879	20908710483079	200113968203493
CYP51A1	gene	MSTRG.13295	844610288558917	209029923632367	200113968203493
CD36	gene	MSTRG.13273	452455345724336	210237426702213	200829541854352
RNPEPL1	gene	MSTRG.8762	131611212415017	210518749041053	20086897285924
SEP15	gene	MSTRG.666	78462705210681	211098151807827	201182160853504
RALGAPB	gene	MSTRG.8992	695618862752029	211327819538993	201182160853504
SNORD47	gene	MSTRG.1171	673195344310831	211593050744996	201205755526605
CYC1	gene	MSTRG.14115	116357039044596	212600169717567	201933963699955
GIPC3	gene	MSTRG.6917	141079642587331	213337347424565	202404413066753
BTAF1	gene	MSTRG.1834	816896993815981	21464908861235	202755812614942
MRPL33	gene	MSTRG.7973	887831122240329	214198964328982	202755812614942
COQ10B	gene	MSTRG.8557	880074746754339	214676923968498	202755812614942
ATP8B2	gene	MSTRG.990	112997303207006	214547227182511	202755812614942
SNORD76	gene	MSTRG.1177	686423905593871	215975045041619	203751880147493
ISOC2	gene	MSTRG.7733	134090259680145	216880130565706	204375330244801
RNU6-8	gene	MSTRG.6841	668716198915242	21715566973195	204404796886047
GLO1	gene	MSTRG.12050	780705669308673	217908162996756	204882641343467
DDX39B	gene	MSTRG.12706	440714571046317	219826072389363	205090572123506
ZCCHC6	gene	MSTRG.14382	782817811729173	219469288604928	205090572123506
DDX52	gene	MSTRG.6036	883339866943174	219591211515089	205090572123506
TMED5	gene	MSTRG.702	712182844926337	218936460147567	205090572123506
TNNT1	gene	MSTRG.7722	741599780975942	219844936896253	205090572123506
HNRNPLL	gene	MSTRG.8020	806527340128955	218986442682594	205090572123506
SNRNP27	gene	MSTRG.8135	828543927625213	219706633627776	205090572123506
ZCCHC9	gene	MSTRG.11319	826243262798041	222311414339362	20566611197976
FAM206A	gene	MSTRG.14484	839806316165831	223160495897183	20566611197976
CETN2	gene	MSTRG.15183	833902154036293	220943128826024	20566611197976
WDR11	gene	MSTRG.1998	777110596236443	222869653723496	20566611197976
MDK	gene	MSTRG.2279	634019319824624	222072814828649	20566611197976
FBXL14	gene	MSTRG.2887	129418064619126	223218961821785	20566611197976
ARPC3	gene	MSTRG.3479	844109495184479	223145667928824	20566611197976
GAS6	gene	MSTRG.3966	125372628802678	22177037995774	20566611197976
PSMC6	gene	MSTRG.4145	839870634206461	222619018927485	20566611197976
CCNF	gene	MSTRG.5023	126042479221454	222740868595569	20566611197976
LILRB4	gene	MSTRG.7719	54797225620639	223024236918627	20566611197976
DENND4B	gene	MSTRG.975	108950358211159	223411204337478	20566611197976
PSMG2	gene	MSTRG.6684	89639132452033	224327737871595	206056477553184
QTRT1	gene	MSTRG.7068	119449665924118	224084351762357	206056477553184
AZIN1	gene	MSTRG.13989	685314319799833	225563804048659	206737996963765
FPGS	gene	MSTRG.14594	130122106689085	225492821963422	206737996963765
ZNF787	gene	MSTRG.7746	123813000071248	225850725760488	206774493781593
PAIP2	gene	MSTRG.11510	877164134463342	22660235632695	206977787722245
SNORD44	gene	MSTRG.1175	691387700916225	226814808008244	206977787722245
PPP1R16A	gene	MSTRG.14140	126543547961664	226684278733622	206977787722245
OSTC	gene	MSTRG.10910	886338584914621	227799420800877	207124293052531
GFM2	gene	MSTRG.11287	880916801437311	22756653007231	207124293052531
CASC9	gene	MSTRG.13905	781077415490663	227879810370967	207124293052531
EIF5	gene	MSTRG.4390	911892491073189	228212951953195	207124293052531
CDC42EP4	gene	MSTRG.6368	1408137150773	228017753489906	207124293052531
BCAS2	gene	MSTRG.817	846391770088953	228773124319297	207407746945165
USMG5	gene	MSTRG.1937	862969678582941	230710933320843	208563765399203
ITPRIP	gene	MSTRG.1948	116620023033455	230795944980475	208563765399203
PPM1F	gene	MSTRG.9425	108697991329508	230795656566578	208563765399203
CD99	gene	MSTRG.14792	133448277675882	232036059764518	209232515960074
RASSF4	gene	MSTRG.1654	117342661698099	231949788719714	209232515960074
DNPEP	gene	MSTRG.8671	114717248694249	232641211499123	209552385126443
EGR2	gene	MSTRG.1696	136855675263192	23298351019108	209635055191286
CSNK1A1	gene	MSTRG.11574	761073891973186	233463416434783	209700254853995
LOC284648	gene	MSTRG.1215	1357365802082	234058362850897	209700254853995
PUF60	gene	MSTRG.14102	13162269694287	233624619213422	209700254853995
GDF11	gene	MSTRG.3211	178885346344972	23402501736536	209700254853995
IL1RAP	gene	MSTRG.10511	187378342742653	234365103636721	209750501308244
FANCE	gene	MSTRG.12019	118971605543015	235718071285653	210603654773522
ZUFSP	gene	MSTRG.12287	846668520018567	235821731026279	210603654773522
KHNYN	gene	MSTRG.4066	108286986834787	236923379449983	211361923159643
TCF3	gene	MSTRG.6873	118701703297065	237596908425051	211737053216275
RSL24D1	gene	MSTRG.4626	783972928442926	238028685124607	211896174161991
PTK2B	gene	MSTRG.13761	116469753936874	238403187590595	211917953839553
PQLC1	gene	MSTRG.6817	192425070932718	238559646889172	211917953839553
MRPS2	gene	MSTRG.14707	114809898912628	239089170957778	212163115861579
PXK	gene	MSTRG.10105	790599583159291	240535822450633	213220737528273
GSAP	gene	MSTRG.13261	778399605162301	240826510144215	213252511839872
ANKRD33B	gene	MSTRG.11125	144696202473517	24124947619539	213401227991863
DHFR	gene	MSTRG.11314	299072625330086	241626396823552	213438851497421
DPM1	gene	MSTRG.9078	808338987212467	241802140558742	213438851497421
UNC5B	gene	MSTRG.1731	228810983841186	243770922704728	214723692757175
TPD52L2	gene	MSTRG.9154	841560038393719	243720560099905	214723692757175
CEBPZOS	gene	MSTRG.8010	741623818866882	24427755949444	214943703243899
RAP1B	gene	MSTRG.3320	871846907251558	244636539715031	215033462640271
DIAPH1	gene	MSTRG.11544	109652454832123	245011173403265	215136778493024
OGT	gene	MSTRG.14995	880584841151898	245871974013463	21533891804193
DDX54	gene	MSTRG.3513	122663877914878	246013391070847	21533891804193
CARM1	gene	MSTRG.7076	115452044238192	245730079183903	21533891804193
COG5	gene	MSTRG.13438	856795788804627	246852941515902	215682354718429
TMEM206	gene	MSTRG.1349	918897709063787	247436735814641	215682354718429
POMGNT1	gene	MSTRG.513	113195702939604	247425194061601	215682354718429
SPN	gene	MSTRG.5249	136858630369431	247365952759823	215682354718429
C10orf32	gene	MSTRG.1932	893480815912096	248346827340548	216250390341904
RPS6KA2	gene	MSTRG.12453	644635011203102	249740898857156	21678753543949
NUDT1	gene	MSTRG.12940	127580657644182	249570899569225	21678753543949
GOT2	gene	MSTRG.5408	113188316267533	249254870232887	21678753543949
TMEM63B	gene	MSTRG.12109	118487171931275	250618447350839	21687682873563
ARMT1	gene	MSTRG.12401	780620284896807	25113963556982	21687682873563
RAB9A	gene	MSTRG.14811	851045194121938	250918861541685	21687682873563
ZCCHC8	gene	MSTRG.3592	817772125955381	250792507087008	21687682873563
EBI3	gene	MSTRG.6935	13802951737733	250481264344201	21687682873563
VASP	gene	MSTRG.7515	12012136863405	251533095768268	216992674782358
GIT1	gene	MSTRG.5969	120646825177446	252321044649277	217448249394969
PHF19	gene	MSTRG.14535	121683512227312	252635600911115	217495340372861
RBM22	gene	MSTRG.11586	913701168623443	253470714526267	217854963181215
PPIA	gene	MSTRG.13135	859362975983946	254417924331993	217854963181215
ISCA1	gene	MSTRG.14381	895803827524356	254342092871164	217854963181215
TMEM141	gene	MSTRG.14732	113573224310502	254615384788752	217854963181215
MID1IP1	gene	MSTRG.14867	116720165307918	254098059156633	217854963181215
PSMA6	gene	MSTRG.4093	862344501979826	253738582282546	217854963181215
EXT2	gene	MSTRG.2267	110831978484723	255586034636665	218016711298635
TVP23B	gene	MSTRG.5897	88739309621922	255209499089943	218016711298635
TRNT1	gene	MSTRG.9772	833138066404073	255456819648021	218016711298635
PARVB	gene	MSTRG.9680	134362023631534	256083263292328	218218406031589
LOC100129034	gene	MSTRG.14564	1324555933911	256486924289105	218340038906535
PDXK	gene	MSTRG.9295	130605952841799	257245789269169	218763492337846
KIAA0907	gene	MSTRG.1033	870901886992253	258061839622793	218906582417114
SRP72	gene	MSTRG.10759	866055337354823	258103112041963	218906582417114
HGH1	gene	MSTRG.14119	119421820286057	258948402378972	218906582417114
TMEM51	gene	MSTRG.153	11868504905125	258231736631993	218906582417114
DNAJC16	gene	MSTRG.158	125648535242594	258889690509804	218906582417114
STX3	gene	MSTRG.2335	954411299208133	258983647936117	218906582417114
PPWD1	gene	MSTRG.11243	898210682160559	259700414658536	219193554213285
ERCC2	gene	MSTRG.7509	115014514012835	259847043235634	219193554213285
TSN	gene	MSTRG.8352	916972001368037	260693253190516	219685915679581
NMT1	gene	MSTRG.6166	107427366727587	261046774400022	219762515913419
TRAF7	gene	MSTRG.5014	114114719008079	261708910284907	220098508669759
CWC22	gene	MSTRG.8512	849585366349117	262341690825332	220409163536785
KIF20A	gene	MSTRG.11496	132167491862968	263298202535592	220739338195119
INTS10	gene	MSTRG.13713	910652306108175	264174951575125	220739338195119
MAGT1	gene	MSTRG.15018	842247313138965	263585921753153	220739338195119
RAB2B	gene	MSTRG.4011	632763550306376	264158236798731	220739338195119
ARID4A	gene	MSTRG.4174	704337063345805	264420773520828	220739338195119
FAM49A	gene	MSTRG.7909	120762440175441	264581209619628	220739338195119
HJURP	gene	MSTRG.8730	127059936847098	264512547315277	220739338195119
PRDM4	gene	MSTRG.3453	923341153186738	265162252007619	221003757450175
HLA-A	gene	MSTRG.11905	37661272337036	265606562845226	22115380277501
NAGLU	gene	MSTRG.6108	121181050370459	266763040834672	221895936948761
RFWD2	gene	MSTRG.1188	921782079254964	269878350218485	222679368710775
TPM2	gene	MSTRG.14294	756177453561643	269134877167174	222679368710775
SLC29A3	gene	MSTRG.1733	166145743162363	269051659130951	222679368710775
CHD4	gene	MSTRG.2923	110964350194997	269809710794149	222679368710775
RNFT1	gene	MSTRG.6282	868366865492089	270099855690054	222679368710775
UBALD2	gene	MSTRG.6426	123926172116137	269103268900051	222679368710775
MBD2	gene	MSTRG.6766	870512425065006	268258061713282	222679368710775
ACP1	gene	MSTRG.7870	90049222817146	269392299785207	222679368710775
MKL1	gene	MSTRG.9624	113721772661372	268101746639791	222679368710775
UBE2S	gene	MSTRG.7732	118144140745873	270859592147277	22308593180004
RCL1	gene	MSTRG.14200	114711401019277	271131096493284	22308997202122
DIMT1	gene	MSTRG.11237	868419203949498	271735912097888	223275194796206
C11orf68	gene	MSTRG.2491	125635470258779	271889846435629	223275194796206
NOMO1	gene	MSTRG.5642	108212729942615	272660402929175	223619375131811
MTIF2	gene	MSTRG.8077	888410414391432	273092014383403	223619375131811
CCT4	gene	MSTRG.8099	895201304340867	2731106613106	223619375131811
IL18R1	gene	MSTRG.8283	137816205534183	273737236134175	223913312998121
TAF2	gene	MSTRG.14017	84882772897027	274042483844876	223944092266985
MAFB	gene	MSTRG.8998	732535926980264	275493864058862	22491050287264
ARCN1	gene	MSTRG.2778	885293870992686	275981486020564	225088993666675
TDG	gene	MSTRG.3428	860248078190233	276986629065188	225688813244157
NLE1	gene	MSTRG.6010	125178740964267	277280973622792	225708870357541
MOSPD2	gene	MSTRG.14816	782995534450095	277838372026228	22589287809386
PRR32	gene	MSTRG.15121	145025879346125	278314291876405	22589287809386
C11orf73	gene	MSTRG.2654	887341034720155	27837442598416	22589287809386
DUS3L	gene	MSTRG.6966	128083536048	278586819064129	22589287809386
TRAPPC6B	gene	MSTRG.4100	836464801295718	278943401868567	225963057776976
UMAD1	gene	MSTRG.12993	795250090265773	279566588989129	226030262479326
ACADS	gene	MSTRG.3563	114594255886018	279381570911734	226030262479326
PKMYT1	gene	MSTRG.5043	125025615027667	28059755007962	22657351146581
EVI2A	gene	MSTRG.5990	740402512860014	28078003273189	22657351146581
ELK3	gene	MSTRG.3399	119539461639845	282846557298035	227582691487496
CMIP	gene	MSTRG.5538	126562473771457	282549015772122	227582691487496
TOB1	gene	MSTRG.6233	822966600476526	282803121300328	227582691487496
ACTR6	gene	MSTRG.3412	799798732674127	284873427464239	228993356486144
STARD5	gene	MSTRG.4825	145893576275015	285581802834691	229342468917533
KDM5D	gene	MSTRG.15274	206699514959945	287182370632384	230186022744424
FAM134A	gene	MSTRG.8661	109728364305302	287170602566647	230186022744424
CAPN15	gene	MSTRG.4950	129503761521062	288154506164533	230744201682757
GOPC	gene	MSTRG.12290	596189546616266	290022273181343	231934995332518
PPIL4	gene	MSTRG.12386	789843643583868	290195913137126	231934995332518
FLOT2	gene	MSTRG.5958	112605118020179	291307682621919	232601401543914
COPS4	gene	MSTRG.10825	844455551528764	294721009873766	233987230609457
RECQL	gene	MSTRG.3024	739732921550325	293651385076574	233987230609457
BATF	gene	MSTRG.4282	13425925968612	294504297054887	233987230609457
SLC1A5	gene	MSTRG.7543	11956327938005	29404173060257	233987230609457
NUDT4P2	gene	MSTRG.880	557010585892369	294441510495775	233987230609457
MAPK11	gene	MSTRG.9719	151212488676661	293981830579956	233987230609457
SUSD3	gene	MSTRG.14412	139787260570454	296079628018708	234467109971259
RNF34	gene	MSTRG.3572	888584402182574	295893555948701	234467109971259
EP400	gene	MSTRG.3639	125356852712953	296166031596106	234467109971259
POFUT1	gene	MSTRG.8909	107817148030058	297492584933089	235294702336492
RAB5B	gene	MSTRG.3218	108624629033331	29945793043492	23662549215103
PKN1	gene	MSTRG.7164	124392357589061	301633146832125	238119450253889
SEC11C	gene	MSTRG.6784	862854091415755	302124339047043	238282419335123
ACTN4	gene	MSTRG.7380	112653315326388	302470004193467	23833041385037
HLA-E	gene	MSTRG.12692	172927241861125	304178608084812	239255563356217
GSKIP	gene	MSTRG.4362	845044631959999	30421596487932	239255563356217
CEBPA	gene	MSTRG.7302	139260537065965	305494326087403	240035354056281
MSANTD3	gene	MSTRG.14465	930901733742548	306311420479071	240226238666248
AKAP10	gene	MSTRG.5917	863962921142458	306083593842315	240226238666248
GALT	gene	MSTRG.14273	118105744766604	306720774031405	240322044671797
TRERF1	gene	MSTRG.12072	132750124033061	30740223118813	240372412070854
PHRF1	gene	MSTRG.2875	127335250302756	30764681325034	240372412070854
JMJD8	gene	MSTRG.4960	117910524488876	307298200769064	240372412070854
ZNF76	gene	MSTRG.12016	108325402095963	30893442710455	240604286308654
COPS2	gene	MSTRG.4589	77197675597464	309093699548044	240604286308654
ZNF213	gene	MSTRG.5055	131457995325128	308965950359879	240604286308654
CEPT1	gene	MSTRG.785	893316476157963	308496481617198	240604286308654
PRDM1	gene	MSTRG.12240	774360414946671	311715651432757	2421946677056
MRRF	gene	MSTRG.14547	898026577135207	311711185494619	2421946677056
TBC1D2B	gene	MSTRG.4802	112737343203805	312682682355869	242495707688037
NOB1	gene	MSTRG.5480	107932228540013	31267757744217	242495707688037
COL6A1	gene	MSTRG.9339	213119811833058	31332032249168	242765227649109
SDHC	gene	MSTRG.1109	896779197494074	313918534934835	242779140511525
LMO4	gene	MSTRG.669	130046791698318	313874296111237	242779140511525
AMD1	gene	MSTRG.12265	849309550316954	31467731293604	243141251583452
H6PD	gene	MSTRG.99	12950507238435	316366115134062	24422063205183
GUSB	gene	MSTRG.13181	114096310523033	316969794608751	244236025901108
APOC4	gene	MSTRG.7497	792951628319802	316713237737725	244236025901108
TACC3	gene	MSTRG.10608	12203497096816	317915151597604	244514153361099
MARK3	gene	MSTRG.4393	926996802769607	317905086378252	244514153361099
ANTXR2	gene	MSTRG.10815	134676172468824	319669214118609	244920111095249
ADK	gene	MSTRG.1775	826082594992308	318993822387292	244920111095249
FAM35A	gene	MSTRG.1807	8497153032082	319888874391722	244920111095249
TCTEX1D1	gene	MSTRG.604	743071370645753	319906407059163	244920111095249
GTF3C3	gene	MSTRG.8553	874975969625425	319379872838028	244920111095249
SNX1	gene	MSTRG.4673	920909315818448	320325296733258	245016643790119
SNAPC1	gene	MSTRG.4195	861590241981393	320750466066615	245117799090907
TMEM14B	gene	MSTRG.11818	882974789687873	321143147359079	245190090321127
KCTD9	gene	MSTRG.13754	843065587659275	321431081599278	245190090321127
LYL1	gene	MSTRG.7137	130206687737463	321997027251135	24539809872837
QTRTD1	gene	MSTRG.10201	892308944933711	322956347721834	245458557469238
HRSP12	gene	MSTRG.13969	766775849946974	322892928157341	245458557469238
EPN1	gene	MSTRG.7745	124018067780689	322835734434018	245458557469238
PGRMC2	gene	MSTRG.10964	818183874146263	323937278092549	24553506730783
SLC38A2	gene	MSTRG.3094	782050847275234	323874547738718	24553506730783
KIF18B	gene	MSTRG.6163	132808531792558	323734604692234	24553506730783
AURKB	gene	MSTRG.5819	131846337418037	326061675311654	246475528365666
SGTA	gene	MSTRG.6900	114892856872576	325826903408022	246475528365666
FEM1A	gene	MSTRG.6950	119340318856857	325490928875358	246475528365666
RPL8	gene	MSTRG.14148	110244077496538	327267061150811	246964238150972
C1orf233	gene	MSTRG.38	126632511400609	327298446593485	246964238150972
C14orf2	gene	MSTRG.4402	886978505507873	328016291872683	247282912647802
HGD	gene	MSTRG.10216	176994867584787	329091203154253	247647049280107
USP15	gene	MSTRG.3292	773757723863128	328831457470188	247647049280107
CRISPLD1	gene	MSTRG.13904	141088560398969	332595334365671	247704328230271
KLF10	gene	MSTRG.13988	14680816986638	332353375236638	247704328230271
LRRC14	gene	MSTRG.14143	132248225926374	331963751048339	247704328230271
SNORA32	gene	MSTRG.2665	833202767259764	332527356430574	247704328230271
NAP1L1	gene	MSTRG.3349	881431236084607	332607208211312	247704328230271
DENR	gene	MSTRG.3597	87081236752768	332719484859972	247704328230271
USP3	gene	MSTRG.4666	844611069900949	330633309246835	247704328230271
GPBP1L1	gene	MSTRG.508	928024080703123	331524793067974	247704328230271
RPTOR	gene	MSTRG.6488	125243956748808	332438111147288	247704328230271
ADAMTSL4-AS1	gene	MSTRG.925	825124314811488	32966625740549	247704328230271
DGCR2	gene	MSTRG.9379	11566197513028	330834564455593	247704328230271
LGALS1	gene	MSTRG.9570	117649299769976	331246957011875	247704328230271
VASH1	gene	MSTRG.4290	13781249071318	333271479051815	247894732151608
UTP23	gene	MSTRG.14012	815770270444627	334614199248607	248035517881463
EVI2B	gene	MSTRG.5989	695720458258057	334188312727157	248035517881463
UTS2	gene	MSTRG.88	79906309343982	334410715134352	248035517881463
NBPF9	gene	MSTRG.894	150055971029585	33464639064074	248035517881463
HIVEP3	gene	MSTRG.443	136753901125412	335311136388319	248069711479222
NDUFB7	gene	MSTRG.7168	12527281005019	335111341946313	248069711479222
RANGAP1	gene	MSTRG.9636	122606600384742	335581875471413	248069711479222
VPS33A	gene	MSTRG.3584	902030505329076	337111480989851	24898048304705
CYB5R4	gene	MSTRG.12193	775486382494432	338176863726065	249107746096806
TMEM56	gene	MSTRG.716	748994362643252	3378614831441	249107746096806
ATP5E	gene	MSTRG.9111	87748997879802	337890543041568	249107746096806
SRP19	gene	MSTRG.11393	838464920981795	342590119603761	249112645621969
SNORD50B	gene	MSTRG.12202	741977860197876	341958955479469	249112645621969
SESN1	gene	MSTRG.12252	814778818231841	34018137039346	249112645621969
MICAL1	gene	MSTRG.12257	784126400452297	340768246417186	249112645621969
SDC2	gene	MSTRG.13960	898078675171564	340856388173264	249112645621969
GSN	gene	MSTRG.14540	122930122866512	342537138141026	249112645621969
LTA4H	gene	MSTRG.3398	596078620875891	340903650068178	249112645621969
GATM	gene	MSTRG.4574	783993579030091	342392983906796	249112645621969
ABCC1	gene	MSTRG.5650	165931397449421	339147859994799	249112645621969
LOC440434	gene	MSTRG.6040	746810820363208	341772416957982	249112645621969
TRAPPC8	gene	MSTRG.6718	836010311156662	340081061684661	249112645621969
MRPL4	gene	MSTRG.7049	119498229946507	342648966432704	249112645621969
BCKDHA	gene	MSTRG.7434	106688362497174	338496013284849	249112645621969
OCSTAMP	gene	MSTRG.9048	203705523653764	341397292257002	249112645621969
DDT	gene	MSTRG.9758	10922018566704	339749027079829	249112645621969
SIRPA	gene	MSTRG.8796	113399138113665	343830680977573	249754786321209
VPS45	gene	MSTRG.911	853552190355838	345166978660328	250508003246282
CCDC25	gene	MSTRG.13763	712384633490316	346210396546252	250830181670912
HIF1A	gene	MSTRG.4193	795310670757586	34600918399745	250830181670912
ADD1	gene	MSTRG.10622	103982892628309	347189092545066	251321654534352
TNFAIP2	gene	MSTRG.4389	133398558580024	348273755614246	251671397839379
CHCHD5	gene	MSTRG.8319	124882409376377	348208787613775	251671397839379
WDR83	gene	MSTRG.7116	132309360654667	348802605028646	251836082733366
GTF2H1	gene	MSTRG.2193	902294504873336	349301174911127	251978640660027
GORAB	gene	MSTRG.1151	838898972594099	350188438742225	252283870799989
TBK1	gene	MSTRG.3300	780912288269114	350930240931151	252283870799989
PPP1R12A	gene	MSTRG.3355	682149760631973	350905380709028	252283870799989
NOL4L	gene	MSTRG.8912	135065004771251	350385699036629	252283870799989
UBE2N	gene	MSTRG.3385	895130482292214	352006246807006	252464967703464
VAPA	gene	MSTRG.6673	877836182264584	352087257779569	252464967703464
STXBP3	gene	MSTRG.754	789868951392978	351564087780067	252464967703464
PCYT1A	gene	MSTRG.10536	831726556302475	352597848908539	252614623259131
POLR2B	gene	MSTRG.10763	893972370864434	354430299840371	253710243718069
MTMR2	gene	MSTRG.2694	772616705332335	354789437517489	253750257533876
RAI1	gene	MSTRG.5875	134774959514804	355313413241627	253907996755417
ING2	gene	MSTRG.11069	81796577679331	35679935444197	254148511865277
CTGF	gene	MSTRG.12320	165314443589167	356787677178455	254148511865277
HLA-B	gene	MSTRG.12785	139852190261546	362164126372023	254148511865277
OSGIN2	gene	MSTRG.13931	795703959017229	358368279154752	254148511865277
PYCR2	gene	MSTRG.1408	111052242711507	361820306507948	254148511865277
RHOU	gene	MSTRG.1437	883436176753395	359645257854655	254148511865277
FBP1	gene	MSTRG.14428	143586883371012	362309702621952	254148511865277
HSDL2	gene	MSTRG.14499	74325427455879	357588356893003	254148511865277
LOC101927851	gene	MSTRG.1470	146714226286607	358594950895039	254148511865277
TKTL1	gene	MSTRG.15210	716770132726146	361081365296622	254148511865277
TNFRSF4	gene	MSTRG.18	222390383916573	362163896578098	254148511865277
ARL1	gene	MSTRG.3416	865411643163335	359177923172099	254148511865277
CCDC92	gene	MSTRG.3622	141683652505744	357840082957877	254148511865277
VPS18	gene	MSTRG.4514	111869702620646	358495678680897	254148511865277
DHX38	gene	MSTRG.5513	112101367145598	358488010834376	254148511865277
AARSD1	gene	MSTRG.6126	1072042975582	358805582656361	254148511865277
WBP2	gene	MSTRG.6415	114040051060169	359908072457208	254148511865277
WDR18	gene	MSTRG.6844	12239901375177	36156430026579	254148511865277
HDGFRP2	gene	MSTRG.6942	114407474265022	361432730217967	254148511865277
LAMTOR5	gene	MSTRG.779	923972681892436	361648854831378	254148511865277
ADA	gene	MSTRG.9017	804970237167974	362157464468054	254148511865277
CELSR1	gene	MSTRG.9701	137123211293249	362331709674086	254148511865277
PAXBP1	gene	MSTRG.9233	913270303464247	362638086562077	254150377583874
SLC39A8	gene	MSTRG.10883	755323386884215	366068545343907	256253767589589
TRIM28	gene	MSTRG.7797	12269249693784	366251799757586	256253767589589
FAM219B	gene	MSTRG.4767	862431390017355	367038076781306	256589358939513
SEPHS2	gene	MSTRG.5281	917041711552239	367825920761378	256925484551854
LYRM4	gene	MSTRG.11792	942612168242924	368236822070198	256997975569926
TTYH2	gene	MSTRG.6375	174413671738257	369588829007252	257726610094391
SLC4A2	gene	MSTRG.13616	125632537813524	370494606836658	25790496394219
ARF1	gene	MSTRG.1426	107332684812297	370769206049779	25790496394219
ZBTB1	gene	MSTRG.4202	856101494000507	370247321226671	25790496394219
TARBP1	gene	MSTRG.1468	11113975510793	371695846341339	258334787556838
ZMIZ1	gene	MSTRG.1790	122943893961234	373010467009857	258818539630056
ORMDL3	gene	MSTRG.6067	127535063318944	372995520144626	258818539630056
ATP6V1G1	gene	MSTRG.14521	877270628286562	37573229475832	260491121999803
NEK6	gene	MSTRG.14562	114727495504629	376279160221498	260654305689859
NFKB2	gene	MSTRG.1921	123890256446279	376673722211258	260711803760447
ZBTB9	gene	MSTRG.12001	433362752204956	377469586270491	261046735364584
SQSTM1	gene	MSTRG.11712	122771014297341	378994832309762	261885116165821
TRAM1	gene	MSTRG.13885	782006902652995	379518323179248	262030472637289
ABI2	gene	MSTRG.8598	926880464217757	379877076030508	262061943299529
KLC2	gene	MSTRG.2499	129022063317733	380601657625457	262345524794878
SLC25A33	gene	MSTRG.101	932950701390807	384782505157089	263221319523576
IRF2	gene	MSTRG.11072	836881440714601	384434164322829	263221319523576
NFKBIE	gene	MSTRG.12111	112360930436752	384741235844152	263221319523576
STK17A	gene	MSTRG.13114	770426683898428	383837206822436	263221319523576
SLC35A2	gene	MSTRG.14913	13502274954765	385017800067946	263221319523576
SDHAF2	gene	MSTRG.2353	913934021248218	383927407880847	263221319523576
TROAP	gene	MSTRG.3131	140183976224687	384644099547153	263221319523576
FAM213B	gene	MSTRG.56	139589012899247	382547931218484	263221319523576
MED16	gene	MSTRG.7842	122263089282585	38423033191242	263221319523576
ATF4	gene	MSTRG.9619	871142375550294	384376058672106	263221319523576
DUSP7	gene	MSTRG.10053	122702683193504	388353220657192	264636787496692
UBTD1	gene	MSTRG.1872	124793712973567	387713278976508	264636787496692
THOP1	gene	MSTRG.6901	129183282730802	387878566914097	264636787496692
SUGP2	gene	MSTRG.7244	868804945793141	388123540750214	264636787496692
HLA-C	gene	MSTRG.12588	312087674316684	389665770533083	264919577237166
KIAA0391	gene	MSTRG.4092	829919667032066	389700964516766	264919577237166
MGRN1	gene	MSTRG.5083	142347238348446	390034559221066	264919577237166
RPS6KB1	gene	MSTRG.6281	870214960632443	389718353021884	264919577237166
LOC374443	gene	MSTRG.2968	113715099472768	391809497277107	265909316562436
METTL2B	gene	MSTRG.13494	891903126802189	394027998140242	267198240554096
VIM	gene	MSTRG.1593	873931885731677	394828366067772	267524191680576
DCAF8	gene	MSTRG.1082	919237286382149	396151563025626	267828906283691
PLRG1	gene	MSTRG.11023	903528669664982	396878398412736	267828906283691
HTATSF1	gene	MSTRG.15163	107804266474473	396313093543492	267828906283691
MRPL12	gene	MSTRG.6515	118428242377819	396071027256233	267828906283691
MCM3AP	gene	MSTRG.9344	107785726035907	396694674599083	267828906283691
IL3RA	gene	MSTRG.15254	177816763822166	398189989301498	267849986372584
FUOM	gene	MSTRG.2041	112130585447158	39817422053679	267849986372584
METTL1	gene	MSTRG.3284	123659376937638	398101319080776	267849986372584
FURIN	gene	MSTRG.4881	140282545227976	397904014357033	267849986372584
HSPE1	gene	MSTRG.8559	914922299981934	400359313183911	269092910258873
LRRC41	gene	MSTRG.516	121192771899014	40114417837225	269188009993504
KLF16	gene	MSTRG.6876	114744343306641	401075545977357	269188009993504
GNPTAB	gene	MSTRG.3419	81026390348187	402201924800281	269681547013521
SOX5	gene	MSTRG.3030	75395252273864	402722718004291	269779387288954
UBALD1	gene	MSTRG.5082	128833834878316	402992631586033	269779387288954
RBM3	gene	MSTRG.14905	933688420734466	404369981066417	270485052083435
HSPA4	gene	MSTRG.11463	92212180012055	4059289315883	27066241430525
ASAH1	gene	MSTRG.13708	795613252837997	405062945606562	27066241430525
PYROXD1	gene	MSTRG.3023	805246367323948	405714815111857	27066241430525
NRD1	gene	MSTRG.539	936105671377189	40554374892714	27066241430525
VTA1	gene	MSTRG.12358	868155610937039	407266048826675	271027548155039
PEX1	gene	MSTRG.13302	805212890081821	407348618147338	271027548155039
TMEM126B	gene	MSTRG.2648	811781294043433	407772087867105	271027548155039
FOXS1	gene	MSTRG.8903	150858147174846	407617554048078	271027548155039
EPS15L1	gene	MSTRG.7184	114183947929976	408581223269684	271349815581009
NRN1	gene	MSTRG.11797	13174760531586	409159706650949	271518511122533
TMEM165	gene	MSTRG.10751	8062066154504	414939980298701	273396600993572
ATOX1	gene	MSTRG.11594	115080605176241	415579551051766	273396600993572
PLA2G4A	gene	MSTRG.1238	867261731869791	414876991429155	273396600993572
EXOC6	gene	MSTRG.1840	62675297570905	416940546683879	273396600993572
RASSF8-AS1	gene	MSTRG.3039	767456851705999	412611870034376	273396600993572
SNN	gene	MSTRG.5112	112994314574428	414567917659389	273396600993572
ABCC1	gene	MSTRG.5141	153801387401273	417217327281061	273396600993572
DCTN5	gene	MSTRG.5200	941502694326477	413790061346897	273396600993572
SLX1A	gene	MSTRG.5271	144053832624227	416846453754747	273396600993572
JUN	gene	MSTRG.582	125984228700356	415835285359863	273396600993572
TPGS1	gene	MSTRG.6825	12328594560902	414704713227362	273396600993572
DCTN1	gene	MSTRG.8169	11336184077407	416240295425517	273396600993572
SF3B1	gene	MSTRG.8556	826195155368623	41664486214565	273396600993572
TRMT6	gene	MSTRG.8837	842544841621389	414813881947971	273396600993572
TPX2	gene	MSTRG.8902	128386213234083	412981160848962	273396600993572
RAF1	gene	MSTRG.9819	947117023204465	413294716693117	273396600993572
AP1S2	gene	MSTRG.14821	809091777106762	417553557817605	273402830345674
TCTEX1D2	gene	MSTRG.10537	818937130987523	41810814675918	273551913376139
KMT2E	gene	MSTRG.13426	829251850644191	418530007398503	273613992336771
LOC101927497	gene	MSTRG.13307	79331276742083	420513117165069	274028890719031
IFRD1	gene	MSTRG.13454	915815696641636	420668179852135	274028890719031
CAMSAP1	gene	MSTRG.14709	111573448556042	420477864422719	274028890719031
VPS39	gene	MSTRG.4536	939499164517227	419673437053338	274028890719031
MRPL35	gene	MSTRG.8214	897663592820942	420802013114191	274028890719031
IL6ST	gene	MSTRG.11219	569234805284452	421167426081297	274053578650723
B4GALT1	gene	MSTRG.14248	111486686839723	422625889082795	27458792186744
GNPTG	gene	MSTRG.4976	114728717532643	422644889298832	27458792186744
DRAM1	gene	MSTRG.3420	770248233625348	423017374296937	274616709706499
LTBP2	gene	MSTRG.4268	15456421991253	423469841568963	274697335988301
WDFY4	gene	MSTRG.1671	118039252027711	423862309188581	274738946807904
WBP5	gene	MSTRG.15056	815385285561408	424968818498563	275030090734414
FOXK2	gene	MSTRG.6546	112519796272169	424758517929517	275030090734414
DEF6	gene	MSTRG.12017	131639381770767	42533033305745	275051331300212
SMARCC2	gene	MSTRG.3231	113088675553626	426389524153568	27531076683002
PIAS1	gene	MSTRG.4720	857774023885329	426208225164497	27531076683002
TMEM70	gene	MSTRG.13900	878301184246546	427428056157492	275768540780716
GBA	gene	MSTRG.1016	11232899398544	432182820046494	276775140915229
KLHL12	gene	MSTRG.1283	906170058762429	430980277883283	276775140915229
C7orf73	gene	MSTRG.13539	849783642753765	431598227816271	276775140915229
ADCK2	gene	MSTRG.13555	156559341609909	4325651173435	276775140915229
SPTLC1	gene	MSTRG.14397	883929331717868	432281727219648	276775140915229
ENG	gene	MSTRG.14595	127497262412799	431559432886688	276775140915229
GTPBP6	gene	MSTRG.14783	293849658541141	431647021538255	276775140915229
STK38L	gene	MSTRG.3047	623311638028581	432957289027288	276775140915229
LLPH	gene	MSTRG.3312	85890198641506	432220762536363	276775140915229
RNF31	gene	MSTRG.4050	110912548571648	431438687373669	276775140915229
SIVA1	gene	MSTRG.4404	121713299253589	432921712491405	276775140915229
TNFSF9	gene	MSTRG.6984	149480347681659	432021658181776	276775140915229
TCOF1	gene	MSTRG.11582	117737638665748	433715330894047	276915825425204
IDO1	gene	MSTRG.13815	127419641807611	434104706712464	276915825425204
RPL5	gene	MSTRG.697	892303641172277	434170127817719	276915825425204
PRPSAP2	gene	MSTRG.5898	862305034949877	435141358508628	277323906169094
SEPT8	gene	MSTRG.11457	115091993976932	435897767608627	277594560072222
NSDHL	gene	MSTRG.15184	883641152069039	437601290249745	277623017195593
SAR1A	gene	MSTRG.1725	931542414871672	43677494147937	277623017195593
SNORD14C	gene	MSTRG.2812	777226959455741	437582749937355	277623017195593
JDP2	gene	MSTRG.4281	774717332829604	436328426802948	277623017195593
C14orf80	gene	MSTRG.4422	126598200602825	437316405081222	277623017195593
GIMAP1	gene	MSTRG.13611	819419124871738	44102416573782	278948618208169
MED4	gene	MSTRG.3826	802744476557441	440285479271227	278948618208169
TOMM40	gene	MSTRG.7494	118026214168376	440707357481704	278948618208169
ITGB2	gene	MSTRG.9331	106411225154567	440392399006	278948618208169
EXOC1	gene	MSTRG.10753	858011781470241	441744121008674	279192961072551
P2RY6	gene	MSTRG.2593	114532996040866	442979544665777	279762477717979
TRAPPC12	gene	MSTRG.7873	120146769196565	44332735745358	279770989982772
SUN1	gene	MSTRG.12919	115027634959879	445443388560207	280758025101845
LPAR1	gene	MSTRG.14490	77718586424868	445562449014401	280758025101845
MAP1LC3B	gene	MSTRG.5569	926420781168084	445986242799687	28081361021428
IVNS1ABP	gene	MSTRG.1231	78414011632016	446976438238296	281225476329177
CPPED1	gene	MSTRG.5118	862102739933392	447971818326188	281428541723239
CLK1	gene	MSTRG.8573	808963172932398	447895660499706	281428541723239
FAM46A	gene	MSTRG.12184	873222659493668	448539375499208	281566873439367
STXBP5-AS1	gene	MSTRG.12378	649861172160393	448864972715244	281566873439367
UPP1	gene	MSTRG.13150	14628295302781	449252113666853	281598628252002
RPS20	gene	MSTRG.13850	906586445582759	450505301345656	281998173694435
USP22	gene	MSTRG.5922	109949095160276	450900521514286	281998173694435
UNK	gene	MSTRG.6413	875735972728796	450581710335807	281998173694435
MAPK6	gene	MSTRG.4618	687888875754959	451360833135896	282075239109872
NABP1	gene	MSTRG.8545	794646560992726	453028317094766	282906041600672
SERP1	gene	MSTRG.10362	829644475484078	454230846328953	282927999587146
CYB5B	gene	MSTRG.5476	826842335880262	454381672487403	282927999587146
RNF166	gene	MSTRG.5583	121335530971325	454415907558705	282927999587146
PANK4	gene	MSTRG.7860	286432750837811	453811285133316	282927999587146
PPP2CA	gene	MSTRG.11467	868442730375341	455033936818249	283102154891829
RASA4CP	gene	MSTRG.13121	119936039705249	457896537656601	283828016822996
ARMCX3	gene	MSTRG.15050	824219550403162	45702963646173	283828016822996
NDUFV1	gene	MSTRG.2542	114508903359648	457343898324409	283828016822996
ZNF75A	gene	MSTRG.5061	880308500346303	457813478228583	283828016822996
PPP5C	gene	MSTRG.7532	110699760133532	456833481598238	283828016822996
HSPB1	gene	MSTRG.13250	137600726128778	458968698753357	284282018591273
CCZ1	gene	MSTRG.12971	815900361592708	45943243267899	284358771942144
AKR7A2	gene	MSTRG.190	11194576152403	459858556946688	284412151110856
NFAT5	gene	MSTRG.5478	570470358459654	46045304296031	284569502473551
QDPR	gene	MSTRG.10675	905531833756359	462214685841975	284594998760984
TCERG1	gene	MSTRG.11565	890334459063491	463296745743536	284594998760984
SERPINB1	gene	MSTRG.11771	104862338701557	463179302800976	284594998760984
DTNBP1	gene	MSTRG.11837	130024239807486	463527399614914	284594998760984
ADM	gene	MSTRG.2152	778325007723256	460947336134775	284594998760984
TPT1	gene	MSTRG.3812	776100730237519	463091513016083	284594998760984
SPPL2A	gene	MSTRG.4605	910169113668383	462459815155558	284594998760984
IL16	gene	MSTRG.4824	157912108209853	463667252303641	284594998760984
MBTPS1	gene	MSTRG.5547	109102894616237	46158770252573	284594998760984
TBC1D10A	gene	MSTRG.9503	129163710498235	463895289567378	284594998760984
SERPINB6	gene	MSTRG.11775	112493854282868	464244214485295	284600409290326
ZDHHC17	gene	MSTRG.3352	872405613759689	465077610606965	284902594843271
NFU1	gene	MSTRG.8130	887160842020882	466424495968394	285518667319936
AMPD3	gene	MSTRG.2158	905221633136996	469699283918946	286897635679974
NCAM1	gene	MSTRG.2743	831310339451997	470048588094221	286897635679974
PINLYP	gene	MSTRG.7462	618110717174836	469411377255566	286897635679974
FBXO11	gene	MSTRG.8062	85665681833023	469737452629913	286897635679974
TADA2A	gene	MSTRG.6034	887670435185287	470957828615775	287243083808805
COPS5	gene	MSTRG.13881	938079600610613	471477093262425	287350350795336
AGA	gene	MSTRG.11061	859003285390473	474705620687161	288079871258942
NFX1	gene	MSTRG.14252	945714398668037	475083917707146	288079871258942
CAPN1	gene	MSTRG.2461	115124698348763	474794170272697	288079871258942
BTBD2	gene	MSTRG.6881	11464548238661	473748832471342	288079871258942
ICAM1	gene	MSTRG.7050	115908184086403	474415575221898	288079871258942
TRAPPC12	gene	MSTRG.9767	112147233221225	474981204018057	288079871258942
UBE2Q1	gene	MSTRG.992	973150970809696	474328884930162	288079871258942
SQLE	gene	MSTRG.14042	764740320226215	478518062117381	289952146545854
RGS1	gene	MSTRG.1240	604330255427797	479058364790509	290069493239289
TYK2	gene	MSTRG.7057	117104611506026	480284141511521	290601424162575
FAM175B	gene	MSTRG.2014	900618258335691	481647855522449	291215986633804
HEATR3	gene	MSTRG.5345	905486158116974	482320020025108	291411835925639
RTN3	gene	MSTRG.2409	867554486000731	484128895635678	292293693988409
RNF13	gene	MSTRG.10359	8380307127347	48470115213339	292428207718256
TRMT11	gene	MSTRG.12307	866369131906856	490214866520343	29311625066922
ULBP2	gene	MSTRG.12397	800428395378275	489434505678878	29311625066922
BET1	gene	MSTRG.13313	880212438174519	489349096439571	29311625066922
PHRF1	gene	MSTRG.2069	161296988199531	489645257829798	29311625066922
PDIA3	gene	MSTRG.4560	892818413184872	489991900409738	29311625066922
IMP3	gene	MSTRG.4780	119086402442668	49039525685577	29311625066922
NFATC2IP	gene	MSTRG.5237	919995729675517	48826955878574	29311625066922
NIP7	gene	MSTRG.5473	933492100610297	489428485580439	29311625066922
PELP1	gene	MSTRG.5725	117352355312486	489341865607975	29311625066922
TM2D1	gene	MSTRG.586	807278801663347	490067852506015	29311625066922
CAPZA1	gene	MSTRG.799	785549838520698	489778799465111	29311625066922
ERCC3	gene	MSTRG.8355	94411864839305	487970854838113	29311625066922
UQCC1	gene	MSTRG.8951	89521932403107	487008889802536	29311625066922
NDUFAF1	gene	MSTRG.4522	882921239132682	491645419672289	293653738173998
PLK1	gene	MSTRG.5201	14188452817132	492620976042912	294026556884956
SUOX	gene	MSTRG.3222	900889266580794	493394656678411	294278438138627
SNX14	gene	MSTRG.12198	847977587806048	495304002164421	294577390910581
HERC2P3	gene	MSTRG.4438	820748721508792	495176827411633	294577390910581
PEX10	gene	MSTRG.52	118951186892308	495179755473605	294577390910581
SSTR2	gene	MSTRG.6367	13032629401919	495106337287686	294577390910581
HRH1	gene	MSTRG.9812	874293564279663	496005278094486	294784955049336
TAF11	gene	MSTRG.12014	919663265228481	497003720925184	294977487387012
CLEC16A	gene	MSTRG.5109	118023116159176	497034246194654	294977487387012
PSMG4	gene	MSTRG.11781	121547850523943	501283537239189	296224483625535
PSMC2	gene	MSTRG.13421	879421173978746	501076783256049	296224483625535
LOC728743	gene	MSTRG.13605	807462223758472	50084714919609	296224483625535
CCAR2	gene	MSTRG.13729	111066839803304	501241319792409	296224483625535
NLRP3	gene	MSTRG.1518	111020061291759	499995848496828	296224483625535
ABTB2	gene	MSTRG.2244	149768065695474	500282211193306	296224483625535
SCN1B	gene	MSTRG.7314	124437613000417	501613400211978	296224483625535
MINOS1	gene	MSTRG.193	123190233510948	50256537042504	29657736387283
PRSS12	gene	MSTRG.10935	125598869855448	502949886598266	29659511282976
MAPK9	gene	MSTRG.11717	123876485730595	50422379530588	296927847932414
LZTS2	gene	MSTRG.1902	118560142455774	504075970791642	296927847932414
RARS	gene	MSTRG.11629	900310558272437	506708205999755	298181031491276
CXorf38	gene	MSTRG.14870	885484654208055	507569362046935	298419903455837
SCAF11	gene	MSTRG.3092	713021841043855	508111540891227	298419903455837
REV1	gene	MSTRG.8269	905935666924197	508183989513107	298419903455837
TRAF2	gene	MSTRG.14740	118851828114296	509372162159194	298907871875746
OCIAD1	gene	MSTRG.10734	877324129884097	510456057716524	299253514901554
DHRS3	gene	MSTRG.144	73837173943594	513012584099561	299253514901554
NANS	gene	MSTRG.14449	112587725288363	511418234613028	299253514901554
COX4I1	gene	MSTRG.5562	108802716267068	511115686849793	299253514901554
TGIF1	gene	MSTRG.6652	836532960924583	512524150897136	299253514901554
EMC10	gene	MSTRG.7645	114921975311297	511704419904006	299253514901554
CTU1	gene	MSTRG.7656	125080756021947	512123314818946	299253514901554
LRIF1	gene	MSTRG.783	75513172422097	511905099408461	299253514901554
LDAH	gene	MSTRG.7919	724662485548981	513179725004457	299253514901554
ENDOG	gene	MSTRG.14632	115973420870832	514502293895742	299815821401084
TMEM218	gene	MSTRG.2823	697032023472836	516164977449868	300366379089047
NIFK	gene	MSTRG.8351	841865398836747	515977131857215	300366379089047
ISG20L2	gene	MSTRG.1055	936638721157356	516699279194844	300468350820185
EIF3G	gene	MSTRG.7045	108273930394049	517762817455956	30087772614385
GID8	gene	MSTRG.9139	109011658720024	518246712207904	300949929754042
DNAJC4	gene	MSTRG.2423	884462719649388	518978953387685	301166149927056
AHCYL1	gene	MSTRG.774	935378020165195	520968780809966	302111348428122
RABGEF1	gene	MSTRG.13189	790465511862913	522634255619761	302867275001811
PSME3	gene	MSTRG.6125	943003426758655	523202050724451	302986488613301
SUSD6	gene	MSTRG.4233	131406830837143	524092147425739	303292053226735
CDC42BPB	gene	MSTRG.4388	120461134983853	525519012459665	303907608587594
SNX9	gene	MSTRG.12418	114804650838814	525882443753923	303907754788179
CDC123	gene	MSTRG.1565	9115442295441	526305610078157	303942397869843
PMVK	gene	MSTRG.995	113961187162835	526768424999773	303999874510214
KIAA0141	gene	MSTRG.11550	11507076428865	528534885093288	304191206588365
MRPS17	gene	MSTRG.13158	912344932378694	529527499924525	304191206588365
RHEB	gene	MSTRG.13624	893728881896493	529091577923784	304191206588365
C1GALT1C1	gene	MSTRG.15113	224258110905032	529222550702892	304191206588365
NUDT4	gene	MSTRG.3384	12213258377156	529690609629703	304191206588365
ZNF562	gene	MSTRG.7034	149579300316732	528412224365074	304191206588365
DOK1	gene	MSTRG.8184	111671477005244	528313103075082	304191206588365
BOLA1	gene	MSTRG.907	118401371060354	530371618561694	304191206588365
GTSE1	gene	MSTRG.9699	125441902400751	530065287104744	304191206588365
GTF2IRD1	gene	MSTRG.13223	192376615618156	531660727342652	304604289493245
CNOT7	gene	MSTRG.13702	893841938799717	531999163109285	304604289493245
RPS5	gene	MSTRG.7791	113568675718757	532183880543887	304604289493245
NDUFAF6	gene	MSTRG.13955	11895667882619	5347600139555	305451999780179
SAV1	gene	MSTRG.4135	120979376530585	534107150491268	305451999780179
CACNA1A	gene	MSTRG.7142	849865676228561	534504814445105	305451999780179
HLX	gene	MSTRG.1382	149422488087372	536004984031623	305954277379033
U2AF1	gene	MSTRG.9290	118514671106932	537114467183371	306378586325184
LGALS3BP	gene	MSTRG.6468	140828892775862	539496157729842	307527510073795
DNAJC15	gene	MSTRG.3800	92354460912262	539919186006819	307559138768214
FCGR2C	gene	MSTRG.1113	170092631443992	540790079877345	307636396221184
ITPK1	gene	MSTRG.4340	122606633256459	540482772028236	307636396221184
CAPG	gene	MSTRG.8196	120603206085324	541173855358972	307645572122546
BNIP3L	gene	MSTRG.13757	821201397093352	54298096856874	308463322809451
GNAI3	gene	MSTRG.767	918489342570298	543976113599375	308609635159293
RAB5A	gene	MSTRG.9853	799329938589552	543722091707968	308609635159293
MANBA	gene	MSTRG.10885	885939979151281	544527015877925	308712877294477
MCU	gene	MSTRG.1745	790323600396429	545643979169633	309136683662254
GNB2L1	gene	MSTRG.11725	107619441104494	546738241609223	30951589727889
PTPRS	gene	MSTRG.6957	135712893153199	547053073703965	30951589727889
TPM4	gene	MSTRG.7179	830559747316969	549245542735788	31054639875764
MIR3064	gene	MSTRG.6329	767609835125295	55091105241823	311277764121253
ARRDC1	gene	MSTRG.14773	114055002915829	554349945796815	313009470069349
KPNA1	gene	MSTRG.10232	762281124202741	556632760718375	313031115873702
NDFIP2	gene	MSTRG.3904	840395878070439	556346345919645	313031115873702
EEF2KMT	gene	MSTRG.5096	111684276167144	555907803537948	313031115873702
YWHAQ	gene	MSTRG.7892	863280781161498	555327747966723	313031115873702
RPIA	gene	MSTRG.8227	114338850835731	556404930645671	313031115873702
MITD1	gene	MSTRG.8264	770752192670301	556632768188418	313031115873702
SNRPB2	gene	MSTRG.8853	879923196054602	557595997182867	313362209833864
PDS5A	gene	MSTRG.10712	896566979219293	559569655707098	313839066954222
UBL7	gene	MSTRG.4756	120189230595291	559027315533581	313839066954222
MPG	gene	MSTRG.4937	121450272802166	559375179295438	313839066954222
GALK1	gene	MSTRG.6410	115717536843594	561360833608837	314632783364953
WRAP73	gene	MSTRG.61	113335967248819	561939858158704	314746501544313
ARHGAP31	gene	MSTRG.10204	124380011369094	564069286691998	315008600832259
TMCO1	gene	MSTRG.1126	886381909164342	564385572176955	315008600832259
REXO4	gene	MSTRG.14698	113612198942668	563455701333472	315008600832259
FMR1	gene	MSTRG.15171	735944700093425	564638188425731	315008600832259
UGP2	gene	MSTRG.8108	87195077526753	563334279362817	315008600832259
PFKFB4	gene	MSTRG.9978	683626828701107	564666468987081	315008600832259
LPP	gene	MSTRG.10502	788049810434544	566717451722405	315731800000871
HSPA14	gene	MSTRG.1580	845652404264301	566555752761296	315731800000871
PCDHGA1	gene	MSTRG.11542	116724330580393	568052147117721	316264828149108
COMMD8	gene	MSTRG.10722	780030270410335	569327816203957	316553831627556
UBXN6	gene	MSTRG.6940	117639555081318	569010384503938	316553831627556
CFAP20	gene	MSTRG.5398	110837047468395	5702747305321	316659518586106
ABR	gene	MSTRG.5673	107441985662894	570269855430229	316659518586106
CHCHD6	gene	MSTRG.10257	142780298490613	575872545775249	317492261021757
DVL3	gene	MSTRG.10457	111330164027673	577394004499616	317492261021757
NPM1	gene	MSTRG.11643	846761594804526	575272344204516	317492261021757
SRM	gene	MSTRG.120	136061022864875	577325379695803	317492261021757
GLUL	gene	MSTRG.1212	176176863292077	576146813750646	317492261021757
EIF3B	gene	MSTRG.12943	110891546036487	573479331793025	317492261021757
TMEM249	gene	MSTRG.14126	121565325615924	577465608598369	317492261021757
NINJ1	gene	MSTRG.14414	131633878781059	577300869803694	317492261021757
SYN1	gene	MSTRG.14892	169606457167316	57725874723892	317492261021757
HTR7	gene	MSTRG.1825	112775017450701	576635545449966	317492261021757
PSMA3	gene	MSTRG.4172	879715593785644	575294159120509	317492261021757
LUC7L3	gene	MSTRG.6232	842770524470502	573998641694116	317492261021757
GLMN	gene	MSTRG.693	772466334512761	57332379057645	317492261021757
S100A3	gene	MSTRG.965	127595140288325	574037883774141	317492261021757
POLDIP3	gene	MSTRG.9666	10893357301266	577053371996374	317492261021757
RABGGTB	gene	MSTRG.634	926784652385833	577994756887228	31757453221486
MXD1	gene	MSTRG.8136	782205160688779	578643403355954	317722309664214
ZFYVE16	gene	MSTRG.11312	777893494034207	579632028504542	318056446854164
ARHGEF12	gene	MSTRG.2805	696487153097435	580597826754536	318169129946428
ZNF428	gene	MSTRG.7465	110458794502013	580544492128064	318169129946428
HYAL2	gene	MSTRG.10029	118131489472714	581711894469812	318200221235599
FBXL5	gene	MSTRG.10669	720693594840186	58197381416962	318200221235599
ATP2A2	gene	MSTRG.3477	925582946976176	582175595974788	318200221235599
CCDC47	gene	MSTRG.6311	955493980976569	582162214391326	318200221235599
SNX4	gene	MSTRG.10253	824735408688565	584902317124683	319065357868275
ZNF518A	gene	MSTRG.1857	817761559479626	584306365294629	319065357868275
ANKRD10	gene	MSTRG.3950	869250593105416	58475727752875	319065357868275
MFN1	gene	MSTRG.10427	811569094322946	585362301437946	319108256575422
ZBED5-AS1	gene	MSTRG.2167	803469064085449	586940739962785	319344610663757
DEPDC7	gene	MSTRG.2232	836836307165055	586308727643763	319344610663757
HIPK1	gene	MSTRG.815	712802712918705	586617327039136	319344610663757
KANSL3	gene	MSTRG.8245	111516361668778	587488482792131	319434933333629
LPPR3	gene	MSTRG.6834	174055648166747	588164674232359	319594934673791
TRAPPC11	gene	MSTRG.11071	799680193796971	589464360476991	320093301003988
CHCHD10	gene	MSTRG.9752	140227972905357	591522071332902	321002379566389
RNF187	gene	MSTRG.1436	112232425957871	593183290214137	321695254213344
USP4	gene	MSTRG.10006	867986747201121	595830957361173	322361259244522
FBXO28	gene	MSTRG.1394	832529733217922	597946255151257	322361259244522
HAUS7	gene	MSTRG.15186	121001366304691	594836773619516	322361259244522
SNX6	gene	MSTRG.4086	789365646795795	595967700729263	322361259244522
RAB27A	gene	MSTRG.4627	778623885941376	596867812070898	322361259244522
KIF22	gene	MSTRG.5252	122302588576823	597334316947876	322361259244522
MYL12A	gene	MSTRG.6649	833733649757048	598263665878038	322361259244522
ZNF524	gene	MSTRG.7738	117717735050972	596534262938573	322361259244522
PANK2	gene	MSTRG.8823	864469598688797	597802316736558	322361259244522
RHBDD3	gene	MSTRG.9482	126439729094921	595327380994449	322361259244522
GSTO1	gene	MSTRG.1947	879431677070095	598774597656624	322428946794764
NAB1	gene	MSTRG.8540	79613746458595	599874427184541	322813453805803
NAPRT	gene	MSTRG.14092	127820871347255	600665020519067	322823692466509
SAP18	gene	MSTRG.3706	91319401095336	600662052750309	322823692466509
RAPGEF1	gene	MSTRG.14672	145892858078915	60471530488089	324724607537305
UBE2O	gene	MSTRG.6430	11141905205497	604978086939123	324724607537305
CCDC58	gene	MSTRG.10228	899186828768108	606154090696021	325078797231261
SAPCD2	gene	MSTRG.14750	141785358441116	60680339540539	325078797231261
ITSN2	gene	MSTRG.7927	886862730781965	606671489621067	325078797231261
ECD	gene	MSTRG.1750	919022222645089	607813249622369	325411469791426
ITGB5	gene	MSTRG.10247	136918420818384	610048670307339	325533584891354
FLOT1	gene	MSTRG.12583	685777567812864	610445958769481	325533584891354
F8	gene	MSTRG.15231	588245096885074	611153515612233	325533584891354
CARS	gene	MSTRG.2104	661869045094549	610874508743757	325533584891354
MRPL48	gene	MSTRG.2598	87007418823888	610374106783982	325533584891354
CMPK1	gene	MSTRG.528	830282505594439	609764699752471	325533584891354
TPRKB	gene	MSTRG.8159	784371072525144	608878006304772	325533584891354
NIPSNAP1	gene	MSTRG.9490	776042249961309	609003307854923	325533584891354
MADD	gene	MSTRG.2297	841466036891559	61209837363897	325829465051584
EIF3K	gene	MSTRG.7379	111225860837076	612857741474995	326026292476971
MAPK7	gene	MSTRG.5914	635887206646626	616464340976	327736569586224
ACSL1	gene	MSTRG.11076	737111606917451	617864514174024	328064102449761
RPS18	gene	MSTRG.12900	246011468745369	61761670578996	328064102449761
DNAJB14	gene	MSTRG.10874	520488240124196	619459771420188	328252455877976
DDX39B	gene	MSTRG.12789	214864695231737	6192916346731	328252455877976
ALG13	gene	MSTRG.15084	866820959770595	618791751912642	328252455877976
GUCD1	gene	MSTRG.9454	107358237438598	619788336863291	328252455877976
CDC20	gene	MSTRG.460	142688911984278	620263095993392	328296115577021
HEXB	gene	MSTRG.11286	873041332849477	625002477181509	329438326352533
TUBB	gene	MSTRG.12775	361069989786288	626262799472157	329438326352533
KIFC1	gene	MSTRG.12901	130601627948648	623183010493664	329438326352533
PMPCB	gene	MSTRG.13418	897118896832374	6251889809946	329438326352533
ORM1	gene	MSTRG.14515	811661211566354	624761207770976	329438326352533
FAM107B	gene	MSTRG.1578	529501102924956	625381738184518	329438326352533
MBD3	gene	MSTRG.6871	127663316902624	624988391009957	329438326352533
WDR47	gene	MSTRG.757	77503558953675	626358003378202	329438326352533
AMPD2	gene	MSTRG.768	121655313308362	624691405739747	329438326352533
MAPK1	gene	MSTRG.9424	930284465507656	625801283870329	329438326352533
LYSMD3	gene	MSTRG.11341	776450408410899	627652992685351	329826866651677
SMURF1	gene	MSTRG.13329	104514130605127	628428928092517	329826866651677
EIF2S1	gene	MSTRG.4218	904902933187947	628621993455396	329826866651677
NDUFB10	gene	MSTRG.4995	111127724859422	628673341669962	329826866651677
DDX28	gene	MSTRG.5457	113385899412199	629839552172285	330231664948476
ITCH	gene	MSTRG.8932	885396651687557	630427222438636	330332811356701
MTERF3	gene	MSTRG.13958	817304318453073	631574568756197	330726908094609
IER3	gene	MSTRG.12777	129402094826179	633798585827638	331269616877307
NIPAL2	gene	MSTRG.13971	767752061915625	63311919599754	331269616877307
CSF2RB	gene	MSTRG.9556	110677342390175	633485603510657	331269616877307
HERC4	gene	MSTRG.1703	905225750729829	634253846678263	33130063601771
NFKB1	gene	MSTRG.10884	113872979907368	635515483444974	331369092885819
TM9SF2	gene	MSTRG.3921	923825745158812	635934499327098	331369092885819
TMEM8A	gene	MSTRG.4946	12219013433863	636592074703564	331369092885819
KDM4B	gene	MSTRG.6956	119689416998971	635174449399926	331369092885819
ZNF414	gene	MSTRG.7023	126946969041163	636760876386708	331369092885819
ARID5A	gene	MSTRG.8244	138175057705004	636293367626454	331369092885819
PROSC	gene	MSTRG.13796	925932354691804	637579143848183	331429461514378
NR1H3	gene	MSTRG.2296	658982336580595	637669016536984	331429461514378
C1orf228	gene	MSTRG.485	15606087096952	63998771174248	331810233696473
NPIPA2	gene	MSTRG.5626	12261329071935	639810186217425	331810233696473
SP2	gene	MSTRG.6198	108704620981543	638813755476915	331810233696473
RNU6-8	gene	MSTRG.6847	734280695685302	639430588604646	331810233696473
GTF2IP1	gene	MSTRG.13234	92498813697856	641793089277845	332540221119319
TMEM120A	gene	MSTRG.13247	118945670923682	642900078109606	332593524700269
SORL1	gene	MSTRG.2808	555675154025906	643485798864406	332593524700269
RPA2	gene	MSTRG.287	88774473154135	643433564281559	332593524700269
CHERP	gene	MSTRG.7187	111991825971037	643183706437783	332593524700269
TFEB	gene	MSTRG.12062	109887104383967	645526324114929	333038280691425
GTF3C5	gene	MSTRG.14681	112315896850271	646061554437418	333038280691425
HEBP1	gene	MSTRG.3000	838973928662978	646336242642058	333038280691425
MRPL34	gene	MSTRG.7202	879375135112994	646317504710625	333038280691425
ASNSD1	gene	MSTRG.8529	862448932080004	645606813413959	333038280691425
CAPZA2	gene	MSTRG.13467	763554472100907	647755896316319	333070946675798
MAP4K2	gene	MSTRG.2439	115219377269602	647974329243395	333070946675798
FAM173A	gene	MSTRG.4963	123028580005678	647473552718985	333070946675798
SYNRG	gene	MSTRG.6584	426723177776742	647991755722036	333070946675798
TM2D2	gene	MSTRG.13813	910138247923997	649149178822848	333256461864392
APBA2	gene	MSTRG.4924	117254961376549	649035157214471	333256461864392
LETM1	gene	MSTRG.10609	116239801415854	649963571527249	333262948262462
GGNBP2	gene	MSTRG.6575	916919516439403	650387090761256	333262948262462
MLLT1	gene	MSTRG.6973	117938445639207	650754848782102	333262948262462
PIK3R2	gene	MSTRG.7220	110487994784178	65071141411378	333262948262462
DCAF13	gene	MSTRG.13999	916893954781675	653638575011211	333991133736193
SH3GLB2	gene	MSTRG.14638	135809200523016	653277895035209	333991133736193
ZNF26	gene	MSTRG.3656	901374761985957	653773275645176	333991133736193
C19orf48	gene	MSTRG.7651	119472570212548	653684769592524	333991133736193
GPNMB	gene	MSTRG.13026	813172870050199	654981683252106	334404315158854
TNS1	gene	MSTRG.8637	12029231921875	657006897864327	335233763495652
MPRIP	gene	MSTRG.5869	117559101525897	657986450866679	33552898359856
TMEM183A	gene	MSTRG.1287	903931564166814	660718409400718	335733052612378
TNRC18	gene	MSTRG.12962	114748846644534	659741596188139	335733052612378
P2RY8	gene	MSTRG.14789	132532055268861	660418759293526	335733052612378
PNRC2	gene	MSTRG.232	811910701906171	660401188242936	335733052612378
SIK3	gene	MSTRG.2757	787049666359213	659469587727158	335733052612378
ADI1	gene	MSTRG.7874	822884423224879	660793902548502	335733052612378
SCAF1	gene	MSTRG.7616	117107218593402	66122770480577	335749601566425
RAB4A	gene	MSTRG.1440	883695505530027	662519981981682	336201771329455
C9orf78	gene	MSTRG.14651	918082922982683	663146501663897	336315753086272
PTGIR	gene	MSTRG.7536	163739494143742	663745701073581	336415749641655
RAB7A	gene	MSTRG.10272	939899717971959	666690824016766	337081926394475
TTC1	gene	MSTRG.11619	924632232105854	665687375670647	337081926394475
BRPF3	gene	MSTRG.12028	114754027325576	667476998130552	337081926394475
POLR3E	gene	MSTRG.5187	110796845863776	666717331112506	337081926394475
PFN1	gene	MSTRG.5739	108501631874661	666579379692523	337081926394475
DTNA	gene	MSTRG.6720	771513927774329	667240078474591	337081926394475
SNORD81	gene	MSTRG.1170	741343891949325	672418455533079	337725685074666
SERF1A	gene	MSTRG.11754	129112526303022	67043560804158	337725685074666
TBC1D22B	gene	MSTRG.12043	110235057447805	671058686110952	337725685074666
ECHDC1	gene	MSTRG.12310	601501475027902	670609631334996	337725685074666
ZNF92	gene	MSTRG.13175	803614808283483	672301718264376	337725685074666
VPS29	gene	MSTRG.3483	753767840988508	669288046824665	337725685074666
ARMC5	gene	MSTRG.5323	128626495050507	673191255622064	337725685074666
MYSM1	gene	MSTRG.583	858337553356855	67029291567998	337725685074666
DUS1L	gene	MSTRG.6536	118970116460563	673062702216505	337725685074666
TAF13	gene	MSTRG.758	873241636868954	672716242026088	337725685074666
SLC27A3	gene	MSTRG.7851	179623053875532	672859994780813	337725685074666
DDX55	gene	MSTRG.3617	887917411344097	674769448652726	338314604333494
NIT2	gene	MSTRG.10168	892802710441416	676588936691493	338384583453411
TBL2	gene	MSTRG.13209	108476847194336	677758663333561	338384583453411
H3F3A	gene	MSTRG.1411	833641336020126	675766821582386	338384583453411
HP1BP3	gene	MSTRG.201	913227343124619	677450528612695	338384583453411
RSL1D1	gene	MSTRG.5115	90852300747157	678279536909223	338384583453411
NDUFV2	gene	MSTRG.6666	848890665304613	676139832490934	338384583453411
XAB2	gene	MSTRG.6999	121072372451989	678548435749072	338384583453411
ACOT8	gene	MSTRG.9035	107540504650878	677313334088685	338384583453411
TXNRD2	gene	MSTRG.9392	117513237369507	676162007676426	338384583453411
ABRACL	gene	MSTRG.12352	74999161112146	680204492552292	338605068035549
ZMPSTE24	gene	MSTRG.425	891928990346805	68001961056703	338605068035549
TP53I13	gene	MSTRG.5968	124267647517729	680008354851697	338605068035549
FAM60A	gene	MSTRG.3063	769409828776608	682436965859385	338909942451711
PTGES3	gene	MSTRG.3250	894103043773396	68229313819512	338909942451711
PTPN9	gene	MSTRG.4778	109473463913131	682388374822248	338909942451711
PBXIP1	gene	MSTRG.996	109232137953677	682284586312	338909942451711
ECE2	gene	MSTRG.10463	134390319519898	686035905080749	340367482728547
NAV3	gene	MSTRG.3354	781195674470905	686185400768473	340367482728547
PKIB	gene	MSTRG.12301	681032751795732	687533047516803	340632122061611
MKI67	gene	MSTRG.2028	134392325450042	687241583916522	340632122061611
SLC39A7	gene	MSTRG.12824	184602291045462	688782195165338	341049077464115
NUPL2	gene	MSTRG.13025	892273909880618	691426184335189	342155784181955
GM2A	gene	MSTRG.11592	113774930217304	692791164087734	3426286324519
TIMP3	gene	MSTRG.9537	216840798174363	694299247741563	342969073500673
SNU13	gene	MSTRG.9648	111021232373188	694089407151427	342969073500673
B3GALT6	gene	MSTRG.20	122918122144088	699412840963367	34468119276687
ETFA	gene	MSTRG.4788	87959214136083	699208973658266	34468119276687
HDAC5	gene	MSTRG.6145	11607940515311	698910475399558	34468119276687
KLF11	gene	MSTRG.7894	910326555940716	698907488858196	34468119276687
FGFRL1	gene	MSTRG.10599	128924320475903	700942297469321	344683481267867
NAMPT	gene	MSTRG.13433	687336995840009	701065111278573	344683481267867
UBA2	gene	MSTRG.7309	865442559411907	700750311589756	344683481267867
PPARG	gene	MSTRG.9816	54784773465701	700130579334297	344683481267867
AK6	gene	MSTRG.11736	881226794065228	707926352759064	345268600167212
SMN1	gene	MSTRG.11755	86710550141141	707831490886699	345268600167212
PNRC1	gene	MSTRG.12210	870854673113486	708122633698758	345268600167212
NT5DC1	gene	MSTRG.12281	893478232148055	706048511365618	345268600167212
STX11	gene	MSTRG.12366	117097937904962	706952465030121	345268600167212
NAPRT	gene	MSTRG.14161	32196813814124	7043246416167	345268600167212
SECISBP2	gene	MSTRG.14390	878439863896587	708240600359367	345268600167212
HCFC1	gene	MSTRG.15202	127033777900538	706638502053429	345268600167212
FAM21C	gene	MSTRG.1660	802653204567109	705304741641906	345268600167212
SVIP	gene	MSTRG.2206	767881429620477	707290726316423	345268600167212
SLC7A1	gene	MSTRG.3749	115977644337878	704281728047194	345268600167212
LOC100419583	gene	MSTRG.4572	620753804132168	705679073645109	345268600167212
IRF2BP1	gene	MSTRG.7529	126080791871091	70844429551518	345268600167212
CTDSP1	gene	MSTRG.8648	126836847184894	707226264208249	345268600167212
CCDC12	gene	MSTRG.9957	116580239619934	703706042098202	345268600167212
PFAS	gene	MSTRG.5821	120789442643926	710462781608778	34592343126242
WIZ	gene	MSTRG.7176	114831814894111	710614696869144	34592343126242
BEST1	gene	MSTRG.2365	855440571699318	711135532765211	345975705708098
DDX49	gene	MSTRG.7242	118809369456617	712975525065422	346669331420538
ARRDC3	gene	MSTRG.11343	830242945733259	714121235824734	347024767792182
SNORD5	gene	MSTRG.2672	718437966046882	716096311853444	347782584886223
ZFP91	gene	MSTRG.2326	88348045078858	716773302885003	347909454671793
FNIP2	gene	MSTRG.11034	741335719826824	717421041833808	348021987134221
PPA2	gene	MSTRG.10896	838669984962618	719375273533724	348415570224926
LINC00998	gene	MSTRG.13458	858010073388713	719897850046484	348415570224926
TBL3	gene	MSTRG.5002	129444247018688	719183515883203	348415570224926
RAB1A	gene	MSTRG.8116	861985459210197	719505236233804	348415570224926
PRC1	gene	MSTRG.4887	125559250209587	720358494216349	348436987260255
CD109	gene	MSTRG.12174	773536788268677	723779068927697	348472784372949
GNA12	gene	MSTRG.12951	208088486210522	723776455684288	348472784372949
RNF19A	gene	MSTRG.13979	805063927727109	72393852606313	348472784372949
TEX10	gene	MSTRG.14464	93321489017518	722358119081021	348472784372949
TEAD1	gene	MSTRG.2174	835372441255	726423568465098	348472784372949
YIF1A	gene	MSTRG.2501	133204371137219	724275486506109	348472784372949
LINC00477	gene	MSTRG.3033	716799078901976	726679025729919	348472784372949
NOC4L	gene	MSTRG.3643	123048256708945	721696142375778	348472784372949
TP53BP1	gene	MSTRG.4555	899305952520154	72607492260975	348472784372949
GTF2A2	gene	MSTRG.4652	869745591586365	724657020755708	348472784372949
PIGQ	gene	MSTRG.4953	123344100889119	726386585282071	348472784372949
LOC606724	gene	MSTRG.5243	755250036320548	725696024314788	348472784372949
PDXDC1	gene	MSTRG.5640	785287529272895	726644480547576	348472784372949
VAMP3	gene	MSTRG.87	929316613623301	722897225351279	348472784372949
CRELD2	gene	MSTRG.9709	119785991195643	721577184442799	348472784372949
SLITRK4	gene	MSTRG.15169	5786188608651	728543509311145	348567872265046
M6PR	gene	MSTRG.2961	857919609842594	728158821660952	348567872265046
ME2	gene	MSTRG.6762	82910403327393	727871698003451	348567872265046
TMEM147	gene	MSTRG.7322	123256428412494	728190879749775	348567872265046
ARAP3	gene	MSTRG.11549	123340540188374	731520670829823	349392977939724
BARX1	gene	MSTRG.14421	124932433099425	731449250815054	349392977939724
PTPRC	gene	MSTRG.7859	663382506072665	730759186620665	349392977939724
NDUFA4	gene	MSTRG.12998	902775587674954	734448599127456	349594190983991
ATF3	gene	MSTRG.1351	802794162784897	732544489094747	349594190983991
COQ4	gene	MSTRG.14616	112649683172244	733607015544908	349594190983991
P2RY8	gene	MSTRG.15259	132223072503672	733705792201907	349594190983991
ZNF653	gene	MSTRG.7095	126498937042159	73317538579213	349594190983991
ANKRD39	gene	MSTRG.8250	127593507420964	73419070888546	349594190983991
RRN3	gene	MSTRG.5131	904130317399026	735423435823596	349660415396128
RPF1	gene	MSTRG.648	907572674402869	735304809717974	349660415396128
ARMC6	gene	MSTRG.7245	117424663861676	736398097448503	349925001672293
DGKD	gene	MSTRG.8728	135641876464462	737188781233939	350101913811896
SNORD2	gene	MSTRG.10489	782442597876498	738838662552911	350214244674598
EEF1A1	gene	MSTRG.12171	92068093703281	738622224416845	350214244674598
NAA25	gene	MSTRG.3502	912480025552505	739936406052448	350214244674598
UGGT1	gene	MSTRG.8367	710297040782231	738335967344397	350214244674598
ENTPD6	gene	MSTRG.8886	111658314821601	739227016657998	350214244674598
OXSM	gene	MSTRG.9871	874736464101199	739673304682746	350214244674598
TUBB	gene	MSTRG.12582	212186766487546	741487973136481	350525245646455
TGFBR1	gene	MSTRG.14456	129322880631796	741850155401377	350525245646455
DAGLA	gene	MSTRG.2354	125825600984481	741333290628247	350525245646455
CAMK1	gene	MSTRG.9790	114982067771047	743688372417987	351195502279555
GLRX3	gene	MSTRG.2030	907295437546485	744598441319431	351426946247095
SLC17A5	gene	MSTRG.12172	899257268114017	745733957336516	35145668817701
SEMA6D	gene	MSTRG.4581	140719830837948	748119140740673	35145668817701
FAAP100	gene	MSTRG.6507	118972387588363	748104221832158	35145668817701
CLPP	gene	MSTRG.6974	117091160112078	748441465501233	35145668817701
NFKBIB	gene	MSTRG.7386	115049156076177	746396370455362	35145668817701
FRG1CP	gene	MSTRG.8894	862080763637969	747476327942829	35145668817701
SLC25A1	gene	MSTRG.9383	114974474800442	747405447747529	35145668817701
RPL3	gene	MSTRG.9609	108385610412252	747889718476773	35145668817701
UBP1	gene	MSTRG.9886	864355557566168	748295622016779	35145668817701
KMT2D	gene	MSTRG.3123	124437691373038	749917767236667	351755150013253
PPP1R37	gene	MSTRG.7503	116046502483224	749664465706252	351755150013253
GCAT	gene	MSTRG.9574	134978710487566	752449297330282	352744858266656
CHUK	gene	MSTRG.1888	88818276575725	753207100220028	352902408434557
SLAMF8	gene	MSTRG.1074	119467731956184	753676840281834	352924890849378
RGS16	gene	MSTRG.1214	139757244420566	754309594718516	353023640302268
C19orf60	gene	MSTRG.7236	116528869638825	755200782744558	353243160984151
UBE2F	gene	MSTRG.8739	111495676217219	755768540626232	353311237316218
SNORA55	gene	MSTRG.415	834096049186333	757083898114096	353720120859968
MFF	gene	MSTRG.8695	853174594731828	757488595340658	353720120859968
RPL6	gene	MSTRG.3506	87697394164701	75834142176771	353810207917591
DENND2D	gene	MSTRG.786	178152957227311	758527142691394	353810207917591
CD82	gene	MSTRG.2268	132555727499518	759116270079906	353887740837251
COX7A2L	gene	MSTRG.8033	938212328092592	759711383989747	353967976682974
HSF2	gene	MSTRG.12299	807628461462092	763690421547496	354765280340451
ABCF2	gene	MSTRG.13620	955668371333857	761868111220319	354765280340451
DGAT1	gene	MSTRG.14125	129448977484366	766286384869994	354765280340451
EGFL7	gene	MSTRG.14727	126208938922889	766761485994449	354765280340451
GK	gene	MSTRG.14855	810782401423598	763501576492785	354765280340451
GTPBP4	gene	MSTRG.1526	90642153875273	764223287504592	354765280340451
FAM188A	gene	MSTRG.1587	90792016582646	763056260752122	354765280340451
GLUD1	gene	MSTRG.1806	86964701825763	765292287234904	354765280340451
TAOK3	gene	MSTRG.3539	819532612953412	763925129684793	354765280340451
CITED4	gene	MSTRG.438	170009118729586	766934025018973	354765280340451
ITPK1	gene	MSTRG.4424	172312799537584	766358113085458	354765280340451
KLHL36	gene	MSTRG.5553	115418642348907	766117106953771	354765280340451
ACSF3	gene	MSTRG.5595	123327072637854	764548373122699	354765280340451
DCLRE1A	gene	MSTRG.1972	558391432245658	770128871315557	35604632017506
KLHL6	gene	MSTRG.10448	113544215977543	773428008614625	356586533117751
CLIP2	gene	MSTRG.13222	13486721732602	772168736483491	356586533117751
MTF1	gene	MSTRG.399	810811458379639	772979234062361	356586533117751
SLC25A39	gene	MSTRG.6153	11641780560635	773055380105494	356586533117751
XPO1	gene	MSTRG.8095	824482002689798	772089443381277	356586533117751
GTPBP8	gene	MSTRG.10194	790625077420628	775134543861016	356783600826677
PNPLA2	gene	MSTRG.2081	125191703382487	774968904853656	356783600826677
MTIF3	gene	MSTRG.3737	866233972230148	774469749900324	356783600826677
MYLK	gene	MSTRG.10242	140545798903694	781162308884581	358965744137626
NLRX1	gene	MSTRG.2797	111342307023825	780780755567879	358965744137626
B3GNT2	gene	MSTRG.8101	801618517056569	780817818606196	358965744137626
OGFRL1	gene	MSTRG.12167	805494027417304	782271329074968	35909332667981
CITED2	gene	MSTRG.12357	805206602230847	782298200928888	35909332667981
MIR1248	gene	MSTRG.10490	73110467733329	78350496112952	359450083044508
ABCF3	gene	MSTRG.10459	106879363400046	786750858611727	35963660028782
TNFRSF21	gene	MSTRG.12127	11167158483812	784624282647286	35963660028782
ZFAND5	gene	MSTRG.14354	694737106794789	785266611609472	35963660028782
C16orf58	gene	MSTRG.5325	118309928569867	786648071251692	35963660028782
ALKBH5	gene	MSTRG.5885	120021584498106	786408997513763	35963660028782
TXNL1	gene	MSTRG.6774	946771662198928	785418064670694	35963660028782
SF3A2	gene	MSTRG.6889	11651186158379	786919951155591	35963660028782
ZNF600	gene	MSTRG.7691	848101640549031	788781118724032	360290414928095
TMEM69	gene	MSTRG.510	934952654049006	790625291053846	36076572388195
SUN2	gene	MSTRG.9597	129923530140079	790683959846434	36076572388195
EIF2S2	gene	MSTRG.8930	904472096213107	791241006366163	360823146663327
ITGA4	gene	MSTRG.8517	664198064933845	791826973903331	360893688323697
KIAA1586	gene	MSTRG.12150	813583984919865	794226014677895	361767113099628
LINC00963	gene	MSTRG.14644	113044894761143	795040297550449	361767113099628
DLGAP4	gene	MSTRG.8963	121994406369555	794691027309686	361767113099628
REXO2	gene	MSTRG.2750	874617577171416	796631161884882	362293997970255
TMED1	gene	MSTRG.7074	124073472964343	798140545906569	362783274749928
LARP1	gene	MSTRG.11603	113599146603335	799609739728262	363017949002871
ZIC2	gene	MSTRG.3928	771080183025765	800361404992415	363017949002871
FEZ2	gene	MSTRG.8005	896824916782493	799273057676084	363017949002871
DYNC2LI1	gene	MSTRG.8039	807922863553503	800392107923396	363017949002871
EXOSC5	gene	MSTRG.7433	121830065388903	800891742020796	363047784248647
GOLGA7	gene	MSTRG.13816	94309425483341	802210070787019	363448504187644
ATF1	gene	MSTRG.3151	86940091340228	804240855591825	364171400410844
TRADD	gene	MSTRG.5423	119362946965113	804797790581409	364226496029488
UBE2B	gene	MSTRG.11470	877535422960591	806007084067621	364564177799699
TMX3	gene	MSTRG.6798	898170015323741	806415264229496	364564177799699
KIF2C	gene	MSTRG.487	129106225000853	808315188726872	365225782897758
PPP6R1	gene	MSTRG.7724	118361411422264	809182597701821	365420398141869
ATG3	gene	MSTRG.10192	774864832252738	811779783578105	36605919743402
CRLF2	gene	MSTRG.14784	202056751866528	811859065578791	36605919743402
MARVELD1	gene	MSTRG.1875	117300304527736	812324060475473	36605919743402
COG6	gene	MSTRG.3779	518713226563486	812584037052909	36605919743402
H1F0	gene	MSTRG.9573	109433786867981	812784403480413	36605919743402
PSMD4	gene	MSTRG.945	106131257598375	814790934880574	366765494517517
IDH3G	gene	MSTRG.15194	115491066692761	816861977207017	366870136790408
ARHGAP1	gene	MSTRG.2285	114997606384405	81553448368946	366870136790408
MYBBP1A	gene	MSTRG.5722	126128260002561	816138379686835	366870136790408
WDR45B	gene	MSTRG.6547	951200607424853	817105506549187	366870136790408
CLPTM1	gene	MSTRG.7498	112987199326909	81721550547003	366870136790408
CLPX	gene	MSTRG.4687	883303322155488	818038865434798	367042853938788
MTDH	gene	MSTRG.13964	881215384630448	819602571582361	367433292974696
GPN3	gene	MSTRG.3480	84498974869831	820226328007567	367433292974696
GMFB	gene	MSTRG.4153	749287809800116	819935327785619	367433292974696
NSA2	gene	MSTRG.11288	895816520650765	821179200496622	367466713890681
C7orf60	gene	MSTRG.13456	749842180253022	821070210291857	367466713890681
PLEKHG2	gene	MSTRG.7398	843970040359227	821887734286185	36758720259256
RBM28	gene	MSTRG.13491	922257032863987	822731159382007	367767860134008
IER5	gene	MSTRG.1210	117124873737241	824641615560953	368019236481268
SNORA27	gene	MSTRG.3734	764133035158122	824257130047515	368019236481268
PLIN3	gene	MSTRG.6952	11138441268661	8250526859929	368019236481268
SMPD4	gene	MSTRG.8371	113619686417901	824578140111605	368019236481268
ALCAM	gene	MSTRG.10182	702846911662337	827279696947703	368043078264247
COPA	gene	MSTRG.1084	939531067808756	826798237423461	368043078264247
TDO2	gene	MSTRG.11025	716607197863954	826700621917732	368043078264247
BTN2A1	gene	MSTRG.11880	958191485749837	825987505841179	368043078264247
SLC9A6	gene	MSTRG.15160	900326588131885	828184890501406	368043078264247
PWWP2B	gene	MSTRG.2034	131698924616959	827557882652761	368043078264247
TCEB2	gene	MSTRG.5038	117802316077446	827909460452732	368043078264247
MEIOB	gene	MSTRG.4993	82924112366362	829082867925117	368246573184574
ARL6IP4	gene	MSTRG.3602	119795459560615	829970558430739	368445285567556
SEC61B	gene	MSTRG.14458	935838573820875	83158840474403	368576894645024
CTDP1	gene	MSTRG.6816	11168147522558	83152861938383	368576894645024
PHF20	gene	MSTRG.8959	934736140768843	831079589459292	368576894645024
IRF7	gene	MSTRG.2070	126209096983861	835399350976285	369988664416028
ZNF598	gene	MSTRG.5004	119711150588962	835657953807712	369988664416028
DCTD	gene	MSTRG.11062	11313650530294	837995850124573	370722489294319
SAP130	gene	MSTRG.8366	850528828391888	838201421779221	370722489294319
FAM204A	gene	MSTRG.1982	816973124765171	839230641735286	370785744986318
PTS	gene	MSTRG.2741	886732036857627	838792119143057	370785744986318
FKBP5	gene	MSTRG.12022	137740278956249	844288024795321	37145509936627
FIG4	gene	MSTRG.12259	846169316975922	844541351804242	37145509936627
JMJD4	gene	MSTRG.1422	118864140376577	843715810257699	37145509936627
BCL9L	gene	MSTRG.2783	158066412230141	843654509952413	37145509936627
TSR3	gene	MSTRG.4975	121352397035111	844740743420187	37145509936627
INO80E	gene	MSTRG.5262	117820308504486	841860945255164	37145509936627
HPCAL1	gene	MSTRG.7896	124385197747937	841393305503174	37145509936627
UBE2C	gene	MSTRG.9033	123365976277252	843158264211218	37145509936627
NGLY1	gene	MSTRG.9870	882525996725351	842950641661707	37145509936627
ADGRA3	gene	MSTRG.10682	117878743052357	847837272366172	371597574524641
COX7A2	gene	MSTRG.12175	806406948589937	848126352481442	371597574524641
ARL2	gene	MSTRG.2448	112165832947369	847129140001996	371597574524641
FAU	gene	MSTRG.2457	115433728838494	845582242734479	371597574524641
PWP1	gene	MSTRG.3452	921295002006147	847012504178892	371597574524641
PNP	gene	MSTRG.3988	895394802229952	84692515563409	371597574524641
XBP1	gene	MSTRG.9477	913108060383456	84817324013153	371597574524641
DPP8	gene	MSTRG.4690	788026405520768	849522482743179	371781290250986
TBC1D24	gene	MSTRG.5027	163782555843954	849661358297293	371781290250986
DNMT3A	gene	MSTRG.7933	114303265711832	850369729374267	371781290250986
IFNAR1	gene	MSTRG.9239	836868929551762	850295765873041	371781290250986
HSP90B1	gene	MSTRG.3427	89339313908408	852176489189392	372376650732994
COX8A	gene	MSTRG.2415	125781135526332	854184736413089	373059388011729
SPAG9	gene	MSTRG.6235	87818579407199	856265913708638	373773248091491
SGK1	gene	MSTRG.12328	797977977191983	857620994712556	373779816862222
PEX5	gene	MSTRG.2951	740210756630446	857255451428334	373779816862222
GTPBP1	gene	MSTRG.9596	11367201541992	857341898103126	373779816862222
PSMD12	gene	MSTRG.6342	854411729807733	858937131828357	374158559039026
ZNF189	gene	MSTRG.14467	793098800067643	860336427677888	374378326927123
SLC25A20	gene	MSTRG.9988	840775813809081	86018374261833	374378326927123
PAPD4	gene	MSTRG.11306	801708857848297	86234171048698	374471999655166
TM7SF3	gene	MSTRG.3045	764904388113472	861850182242729	374471999655166
APAF1	gene	MSTRG.3408	734945797868242	861734124259421	374471999655166
KCNA3	gene	MSTRG.781	158996057927216	8618957106165	374471999655166
SMOX	gene	MSTRG.8827	1635946646294	86291093944928	374524830980891
CCDC22	gene	MSTRG.14924	117706138905903	864741316344639	374930328247251
TMEM50A	gene	MSTRG.245	909224398481564	864588664436978	374930328247251
ADRA1B	gene	MSTRG.11618	151000989388797	867630783476075	375310780468696
BRAT1	gene	MSTRG.12948	122067348067345	866680855944973	375310780468696
ABCB8	gene	MSTRG.13614	121506741121116	868295418531664	375310780468696
ATP6V1B2	gene	MSTRG.13715	926816236377733	867287638631008	375310780468696
C2CD5	gene	MSTRG.3029	823348970584287	868309836266007	375310780468696
MVK	gene	MSTRG.3470	842279562332064	867271936404603	375310780468696
TOLLIP	gene	MSTRG.2087	121941984198034	869749478781084	375583341393113
CDKN1B	gene	MSTRG.2997	81563761548351	869919263066367	375583341393113
SDS	gene	MSTRG.3521	711937355279866	870286925144892	375583341393113
ST3GAL2	gene	MSTRG.5489	143253826843508	871489378327031	375908408136113
PML	gene	MSTRG.4753	127594307850863	872630024217612	376206493696702
SIRT1	gene	MSTRG.1702	793156122711114	873524519931752	376232560042512
BBS10	gene	MSTRG.3350	759080544241998	8735897038272	376232560042512
MED16	gene	MSTRG.6840	119159633177248	874139757348682	376275796784659
LAMTOR4	gene	MSTRG.13354	118929074745337	875967415259193	376868654544418
PRKCD	gene	MSTRG.10080	111598675827314	877894419293943	377048823714673
GFER	gene	MSTRG.5001	110843127543349	877696958812726	377048823714673
DNAJB2	gene	MSTRG.8670	11331089120397	878193040131763	377048823714673
IFNAR2	gene	MSTRG.9236	799011596672968	878639108799728	377048823714673
CKS1B	gene	MSTRG.999	123485513163743	878511197889715	377048823714673
TMA7	gene	MSTRG.9975	8964521518273	879236783161759	377111911916842
SUMO3	gene	MSTRG.9329	924580438247313	879710160332636	377121650699974
DAB2	gene	MSTRG.11169	882889533213316	882468634601292	378110472828654
HADHB	gene	MSTRG.7940	950661777750255	883207096751477	378233213184051
S1PR2	gene	MSTRG.7047	127209331783845	88454941509716	378614296958211
RPL23	gene	MSTRG.6052	882926530059235	885530892492384	378840619037642
EIF3H	gene	MSTRG.14011	884346658998414	886061082160248	378873742233876
NFATC1	gene	MSTRG.6815	138253208289992	887866838216661	379451976618847
RNU6-8	gene	MSTRG.1572	608691127502425	889333247382795	379884666365453
GLMP	gene	MSTRG.1048	908240894524633	891334071123684	380351020253084
AK6	gene	MSTRG.11261	787928151196605	891246930858129	380351020253084
CD53	gene	MSTRG.782	925621986687105	892714991687147	380746128972377
SNORA33	gene	MSTRG.12325	732964778316048	893530389739848	380755562287391
MON2	gene	MSTRG.3294	725022911937974	893647137108551	380755562287391
SECISBP2L	gene	MSTRG.4588	726262588198206	896622895395783	381829027413329
TTC14	gene	MSTRG.10433	836650549027951	897844719181369	382154863179537
ZNF687	gene	MSTRG.946	113543712899797	898442362698302	382214829235353
SERINC1	gene	MSTRG.12300	912484417027605	899038825927809	382274232488003
C1orf35	gene	MSTRG.1428	110375706766049	899988021991938	382277532458478
PAK1	gene	MSTRG.2626	881437810599083	900579695810784	382277532458478
MEAF6	gene	MSTRG.390	763153824389761	900163258471727	382277532458478
KATNB1	gene	MSTRG.5393	120818703444148	901103360634914	382277532458478
PCNT	gene	MSTRG.9347	114458722524026	901330749928987	382277532458478
TMEM54	gene	MSTRG.352	139107337782862	903537429559704	382825377749651
RFTN1	gene	MSTRG.9848	112138475798282	903367565186199	382825377749651
CSF2	gene	MSTRG.11442	247603497276048	905511001902432	383273447846209
C16orf13	gene	MSTRG.4955	113425892943832	905394582318109	383273447846209
RAB18	gene	MSTRG.1615	911625981404467	906666651064566	38337476180436
SNORD16	gene	MSTRG.4708	787837986180961	906224408185163	38337476180436
C1QTNF1	gene	MSTRG.6471	18182232273383	907239281277841	38342314675419
CTBP1	gene	MSTRG.10601	112830171164373	908114725271577	383538153271345
POLD2	gene	MSTRG.13128	112092264003562	908523570113944	383538153271345
WDR24	gene	MSTRG.4961	120847979437171	908886422008934	383538153271345
MTERF1	gene	MSTRG.13293	817144202131481	911192684898561	383573623638058
GSDMD	gene	MSTRG.14160	114204131471936	910584340729558	383573623638058
ARL11	gene	MSTRG.3839	847786841450158	910102067648344	383573623638058
PRPF8	gene	MSTRG.6608	109584864056353	910254228578828	383573623638058
RANBP3	gene	MSTRG.6970	12196316870554	91126238502923	383573623638058
CFL1	gene	MSTRG.2484	113303803153259	912276104352523	383614394031252
TOP2A	gene	MSTRG.6084	130757352083078	911843898742706	383614394031252
MARCH6	gene	MSTRG.11124	909668769355317	914048714257976	384166732341072
RBM6	gene	MSTRG.10021	924987249736687	916997491912601	384832703674371
COL4A1	gene	MSTRG.3943	152959986688277	91745654841479	384832703674371
PAPOLA	gene	MSTRG.4364	862665933347681	91701678417713	384832703674371
G6PC3	gene	MSTRG.6144	119492052168659	917932691842788	384832703674371
CCDC93	gene	MSTRG.8338	932743594758595	917831828748124	384832703674371
HACD4	gene	MSTRG.14232	689302923366112	921352692926314	386073076334872
URB2	gene	MSTRG.1445	107986078406336	923354833771544	386718380830845
SLC25A5	gene	MSTRG.15095	109808355841891	924656036219088	386851329433906
[truncated: 6,369 more rows]
