# Supplementary material for: Sensing soluble uric acid by Naip1-Nlrp3 platform
Source: Cell Death Dis. 2021 Feb 5;12(2):158. doi: 10.1038/s41419-021-03445-w (PMC7864962; doi:10.1038/s41419-021-03445-w)
Supplement: Supplementary file 8 — Sup. Table 02 [file 41419_2021_3445_MOESM8_ESM.xls]

## Sheet: Sheet1
Accession	Description	ΣCoverage	Σ# Proteins	Σ# Unique Peptides	Σ# Peptides	Σ# PSMs	Score A2 - 60200	Coverage A2	# Peptides A2	# PSM A2	Score B2 - 60200SUA	Coverage B2	# Peptides B2	# PSM B2	# AAs	MW [kDa]	calc. pI
B2RDY9	Adenylyl cyclase-associated protein OS=Homo sapiens PE=2 SV=1 - [B2RDY9_HUMAN]	56.84	18	22	22	81	105.526	40.63	15	37	108.469	41.89	16	44	475	51.5826	8.22119
P00918	Carbonic anhydrase 2 OS=Homo sapiens GN=CA2 PE=1 SV=2 - [CAH2_HUMAN]	64.23	4	13	13	42	21.7454	23.85	5	8	69.1717	60	11	34	260	29.2279	7.40088
B7ZAF0	Tubulin beta chain OS=Homo sapiens PE=2 SV=1 - [B7ZAF0_HUMAN]	48.43	64	13	13	19	18.7338	17.11	5	6	38.1987	40.96	10	13	415	46.5365	4.93213
B4DMA2	cDNA FLJ54023, highly similar to Heat shock protein HSP 90-beta OS=Homo sapiens PE=2 SV=1 - [B4DMA2_HUMAN]	32.65	20	13	18	42	40.8183	24.49	11	17	75.0165	30.32	14	25	686	79.1451	5.021
P04406	Glyceraldehyde-3-phosphate dehydrogenase OS=Homo sapiens GN=GAPDH PE=1 SV=3 - [G3P_HUMAN]	30.75	7	8	8	17	11.6392	26.57	5	7	28.9109	24.18	6	10	335	36.0304	8.45557
A8K9C4	Elongation factor 1-alpha OS=Homo sapiens PE=2 SV=1 - [A8K9C4_HUMAN]	23.81	36	8	8	22	18.57	18.4	4	6	47.3604	20.78	7	16	462	50.1691	9.01221
P13796	Plastin-2 OS=Homo sapiens GN=LCP1 PE=1 SV=6 - [PLSL_HUMAN]	17.07	5	8	8	9	8.62263	5.42	3	3	12.098	11.64	5	6	627	70.2439	5.42725
P06733	Alpha-enolase OS=Homo sapiens GN=ENO1 PE=1 SV=2 - [ENOA_HUMAN]	33.18	16	7	7	8	8.88601	14.29	3	3	13.8183	22.35	5	5	434	47.1393	7.38623
B3KPS3	Tubulin alpha chain OS=Homo sapiens PE=2 SV=1 - [B3KPS3_HUMAN]	28.61	37	7	7	15	17.0902	17.07	5	6	27.9706	23.8	4	9	416	46.2118	5.12256
P11142	Heat shock cognate 71 kDa protein OS=Homo sapiens GN=HSPA8 PE=1 SV=1 - [HSP7C_HUMAN]	24.46	33	7	9	51	83.0787	21.05	8	24	92.0763	15.02	5	27	646	70.8542	5.51611
P25705	ATP synthase subunit alpha, mitochondrial OS=Homo sapiens GN=ATP5A1 PE=1 SV=1 - [ATPA_HUMAN]	14.47	3	7	7	13	0	2.53	1	1	28.2862	14.47	7	12	553	59.7136	9.12939
P07737	Profilin-1 OS=Homo sapiens GN=PFN1 PE=1 SV=2 - [PROF1_HUMAN]	39.29	3	6	6	10	7.72489	26.43	3	3	22.2257	32.86	5	7	140	15.0446	8.26514
P04075	Fructose-bisphosphate aldolase A OS=Homo sapiens GN=ALDOA PE=1 SV=2 - [ALDOA_HUMAN]	33.24	12	6	6	18	27.3787	17.31	4	7	45.2677	29.12	4	11	364	39.3953	8.08936
Q8TBA7	HSP90AA1 protein (Fragment) OS=Homo sapiens GN=HSP90AA1 PE=2 SV=2 - [Q8TBA7_HUMAN]	25.08	17	6	11	26	25.4401	14.89	8	13	41.0991	16.46	5	13	638	73.7803	5.16064
B7Z597	cDNA FLJ54373, highly similar to 60 kDa heat shock protein, mitochondrial OS=Homo sapiens PE=2 SV=1 - [B7Z597_HUMAN]	17.73	15	6	6	13	11.0803	15.6	4	4	24.6704	17.73	6	9	564	60.0098	5.74463
P23527	Histone H2B type 1-O OS=Homo sapiens GN=HIST1H2BO PE=1 SV=3 - [H2B1O_HUMAN]	42.86	21	5	5	7	21.0039	42.86	5	7		0			126	13.8976	10.3159
B4E1H9	Phosphoglycerate kinase OS=Homo sapiens PE=2 SV=1 - [B4E1H9_HUMAN]	24.16	8	5	5	6	7.10149	8.87	3	4	6.30662	15.29	2	2	327	35.0231	8.32373
Q8TA90	Similar to Elongation factor 2b (Fragment) OS=Homo sapiens PE=2 SV=1 - [Q8TA90_HUMAN]	15.09	7	5	5	8	2.35408	2.32	1	1	21.6231	12.77	4	7	517	57.4634	6.93213
B7Z6P1	cDNA FLJ53662, highly similar to Actin, alpha skeletal muscle OS=Homo sapiens PE=2 SV=1 - [B7Z6P1_HUMAN]	39.94	49	4	16	81	148.202	34.99	13	51	79.0462	27.41	11	30	343	38.5541	5.37646
A0A024R7P5	Similar to Laminin receptor 1, isoform CRA_a OS=Homo sapiens GN=LOC388524 PE=3 SV=1 - [A0A024R7P5_HUMAN]	36.18	7	4	4	6	5.10572	11.06	2	2	14.1171	32.16	3	4	199	22.0005	8.82178
P09382	Galectin-1 OS=Homo sapiens GN=LGALS1 PE=1 SV=2 - [LEG1_HUMAN]	33.33	1	4	4	6	5.68053	22.22	2	3	4.97667	25.93	3	3	135	14.7062	5.50342
F8VVM2	Phosphate carrier protein, mitochondrial OS=Homo sapiens GN=SLC25A3 PE=1 SV=1 - [F8VVM2_HUMAN]	21.6	7	4	4	14	8.06045	13.27	3	7	18.8889	20.06	3	7	324	36.1376	9.26123
P07195	L-lactate dehydrogenase B chain OS=Homo sapiens GN=LDHB PE=1 SV=2 - [LDHB_HUMAN]	21.56	16	4	5	17	20.9374	14.97	4	7	27.064	18.86	4	10	334	36.6151	6.04932
A0A024R592	Glucosidase, alpha neutral AB, isoform CRA_b OS=Homo sapiens GN=GANAB PE=3 SV=1 - [A0A024R592_HUMAN]	7.67	10	4	4	6	4.7987	4.6	2	2	6.14775	6.85	3	4	847	96.1289	5.8335
Q59FC6	Tumor rejection antigen (Gp96) 1 variant (Fragment) OS=Homo sapiens PE=2 SV=1 - [Q59FC6_HUMAN]	6.77	7	4	4	5	5.50904	4.34	2	2	11.8278	5.21	3	3	576	65.9123	5.18604
Q08211	ATP-dependent RNA helicase A OS=Homo sapiens GN=DHX9 PE=1 SV=4 - [DHX9_HUMAN]	4.72	4	4	4	6	10.3944	3.78	3	4	0	0.94	1	2	1270	140.869	6.84424
P04908	Histone H2A type 1-B/E OS=Homo sapiens GN=HIST1H2AB PE=1 SV=2 - [H2A1B_HUMAN]	60.77	8	3	6	13	31.6245	52.31	5	9	17.744	39.23	3	4	130	14.127	11.0483
E1B2D1	Hemoglobin alpha-1 globin chain variant (Fragment) OS=Homo sapiens GN=HBA1 PE=3 SV=1 - [E1B2D1_HUMAN]	36	14	3	3	11	11.3374	36	3	5	13.8744	31	2	6	100	10.7565	8.48486
A8K486	Peptidyl-prolyl cis-trans isomerase OS=Homo sapiens PE=2 SV=1 - [A8K486_HUMAN]	30.3	7	3	3	4	2.55463	6.67	1	1	9.80952	30.3	3	3	165	18.0018	6.90283
H0YMM1	Annexin (Fragment) OS=Homo sapiens GN=ANXA2 PE=1 SV=1 - [H0YMM1_HUMAN]	29.53	27	3	3	5	8.28989	18.79	2	3	6.03802	10.74	1	2	149	16.4485	5.90967
B4DJI1	cDNA FLJ52549, highly similar to L-lactate dehydrogenase A chain (EC 1.1.1.27) OS=Homo sapiens PE=2 SV=1 - [B4DJI1_HUMAN]	25.25	22	3	4	56	61.8887	13.77	3	27	85.2223	25.25	4	29	305	33.5717	8.45557
F5H018	GTP-binding nuclear protein Ran (Fragment) OS=Homo sapiens GN=RAN PE=1 SV=8 - [F5H018_HUMAN]	23.74	8	3	3	3	3.00322	7.07	1	1	0	16.67	2	2	198	22.4217	8.73389
A8MUD9	60S ribosomal protein L7 OS=Homo sapiens GN=RPL7 PE=1 SV=1 - [A8MUD9_HUMAN]	23.56	4	3	3	5	5.31682	14.42	2	4	3.20806	9.13	1	1	208	24.4174	10.6675
A0A1U9X8Y4	Chloride intracellular channel protein OS=Homo sapiens PE=3 SV=1 - [A0A1U9X8Y4_HUMAN]	22.5	3	3	3	8	2.85168	3.33	1	1	14.1788	22.5	3	7	240	26.7767	5.26221
C9JF79	Malate dehydrogenase (Fragment) OS=Homo sapiens GN=MDH1 PE=1 SV=1 - [C9JF79_HUMAN]	22.07	5	3	3	3	8.01077	22.07	3	3					222	24.1838	8.93896
D6RBL5	Annexin OS=Homo sapiens GN=ANXA5 PE=1 SV=1 - [D6RBL5_HUMAN]	14.62	5	3	3	3	2.57135	5.77	1	1	4.54077	8.85	2	2	260	29.319	4.94482
Q7Z4Q5	Heterogeneous nuclear ribonucleoprotein U (Scaffold attachment factor A), isoform CRA_a OS=Homo sapiens GN=HNRPU PE=2 SV=1 - [Q7Z4Q5_HUMAN]	14.42	16	3	3	4	2.59517	3.12	1	1	7.58236	11.31	2	3	513	57.6266	9.36377
B7Z4U6	cDNA FLJ55803, highly similar to Gelsolin OS=Homo sapiens PE=2 SV=1 - [B7Z4U6_HUMAN]	13.5	11	3	3	5	4.70792	4.35	1	1	12.4454	13.5	3	4	689	75.7049	5.80811
A0A024RC87	Ribonuclease/angiogenin inhibitor 1, isoform CRA_a OS=Homo sapiens GN=RNH1 PE=4 SV=1 - [A0A024RC87_HUMAN]	13.16	3	3	3	3	2.99561	6.8	2	2	2.89323	6.36	1	1	456	49.3848	4.84326
B4DTI0	cDNA FLJ52521, highly similar to Actin-like protein 3 OS=Homo sapiens PE=2 SV=1 - [B4DTI0_HUMAN]	13.15	14	3	3	4	5.1487	3.11	1	2	5.57838	10.03	2	2	289	32.6357	7.13721
P37837	Transaldolase OS=Homo sapiens GN=TALDO1 PE=1 SV=2 - [TALDO_HUMAN]	11.57	2	3	3	3	7.25153	11.57	3	3		0			337	37.5165	6.81494
P06576	ATP synthase subunit beta, mitochondrial OS=Homo sapiens GN=ATP5B PE=1 SV=3 - [ATPB_HUMAN]	11.34	5	3	3	5	6.14284	11.34	3	3	2.33231	9.07	2	2	529	56.5246	5.40186
Q7Z759	CCT8 protein OS=Homo sapiens GN=CCT8 PE=2 SV=1 - [Q7Z759_HUMAN]	9.66	5	3	3	5	3.21328	3.02	1	1	10.3546	9.66	3	4	497	54.0717	5.31299
P27824	Calnexin OS=Homo sapiens GN=CANX PE=1 SV=2 - [CALX_HUMAN]	9.29	7	3	3	6	5.23855	3.89	2	4	6.36771	5.41	1	2	592	67.5259	4.60205
B4DNK4	Pyruvate kinase OS=Homo sapiens GN=PKM PE=1 SV=1 - [B4DNK4_HUMAN]	8.53	14	3	3	13	13.7712	8.53	2	4	24.9826	8.53	3	9	457	49.8659	7.82568
Q16777	Histone H2A type 2-C OS=Homo sapiens GN=HIST2H2AC PE=1 SV=4 - [H2A2C_HUMAN]	58.14	5	2	5	13	32.6612	49.61	4	9	19.1693	36.43	2	4	129	13.9798	10.9019
A0A1B0GVG8	Vimentin (Fragment) OS=Homo sapiens GN=VIM PE=1 SV=1 - [A0A1B0GVG8_HUMAN]	46.79	6	2	2	2	2.52858	46.79	2	2					109	11.7609	10.8579
P05387	60S acidic ribosomal protein P2 OS=Homo sapiens GN=RPLP2 PE=1 SV=1 - [RLA2_HUMAN]	45.22	2	2	2	4	2.26314	28.7	1	1	6.70158	45.22	2	3	115	11.6578	4.53857
B2R5H0	Protein S100 OS=Homo sapiens PE=2 SV=1 - [B2R5H0_HUMAN]	40	2	2	2	2	2.31789	9.52	1	1	4.83276	30.48	1	1	105	11.7168	7.18115
G3V1A4	Cofilin 1 (Non-muscle), isoform CRA_a OS=Homo sapiens GN=CFL1 PE=1 SV=1 - [G3V1A4_HUMAN]	28.19	8	2	2	4	2.7352	9.4	1	1	13.7568	28.19	2	3	149	16.8008	8.35303
C7DJS2	Glutathione S-transferase pi (Fragment) OS=Homo sapiens GN=GSTP1 PE=2 SV=1 - [C7DJS2_HUMAN]	25.17	4	2	2	2		0			2.54827	25.17	2	2	151	16.6566	5.09717
P60953	Cell division control protein 42 homolog OS=Homo sapiens GN=CDC42 PE=1 SV=2 - [CDC42_HUMAN]	20.94	9	2	2	2	5.4902	20.94	2	2		0			191	21.245	6.55127
Q562R1	Beta-actin-like protein 2 OS=Homo sapiens GN=ACTBL2 PE=1 SV=2 - [ACTBL_HUMAN]	19.68	4	2	4	15	27.1765	14.89	3	9	18.6276	11.97	3	6	376	41.976	5.59229
I3L4M2	Protein disulfide-isomerase (Fragment) OS=Homo sapiens GN=P4HB PE=1 SV=1 - [I3L4M2_HUMAN]	19.66	9	2	2	3	2.02459	6.84	1	1	2.12953	19.66	2	2	117	13.482	5.5415
F8VUA6	60S ribosomal protein L18 (Fragment) OS=Homo sapiens GN=RPL18 PE=1 SV=1 - [F8VUA6_HUMAN]	16.15	9	2	2	5	8.28129	16.15	2	4	2.16115	8.46	1	1	130	14.5201	11.7515
F8W0G4	Poly(rC)-binding protein 2 (Fragment) OS=Homo sapiens GN=PCBP2 PE=1 SV=1 - [F8W0G4_HUMAN]	15.82	15	2	2	4	7.99326	15.82	2	3	2.20755	6.96	1	1	158	16.6267	7.76709
A0A0A0MSI0	Peroxiredoxin-1 (Fragment) OS=Homo sapiens GN=PRDX1 PE=1 SV=1 - [A0A0A0MSI0_HUMAN]	14.62	3	2	2	3	3.01167	14.04	1	1	3.54579	14.62	2	2	171	18.9637	6.91748
H0YM70	Proteasome activator complex subunit 2 OS=Homo sapiens GN=PSME2 PE=1 SV=1 - [H0YM70_HUMAN]	14.04	6	2	2	2		0			2.09048	14.04	2	2	228	25.9946	5.92236
B4DL86	6-phosphogluconate dehydrogenase, decarboxylating OS=Homo sapiens PE=2 SV=1 - [B4DL86_HUMAN]	13.29	7	2	2	4	5.74595	4.9	1	2	2.83093	13.29	2	2	429	47.4448	6.46826
B4DNJ5	Dolichyl-diphosphooligosaccharide--protein glycosyltransferase subunit 1 OS=Homo sapiens PE=2 SV=1 - [B4DNJ5_HUMAN]	12.7	6	2	2	2	3.13747	3.97	1	1	2.47128	8.73	1	1	378	43.3418	6.48096
F8WCJ1	Eukaryotic translation initiation factor 5A OS=Homo sapiens GN=EIF5A2 PE=1 SV=1 - [F8WCJ1_HUMAN]	12.38	8	2	2	4	2.32277	11.43	1	1	8.50947	12.38	2	3	105	11.6799	9.14404
P22626	Heterogeneous nuclear ribonucleoproteins A2/B1 OS=Homo sapiens GN=HNRNPA2B1 PE=1 SV=2 - [ROA2_HUMAN]	11.05	4	2	2	2	2.09134	4.25	1	1	2.55235	6.8	1	1	353	37.4067	8.95361
B7Z2F4	T-complex protein 1 subunit delta OS=Homo sapiens PE=2 SV=1 - [B7Z2F4_HUMAN]	11.05	5	2	2	3		0			11.1082	11.05	2	3	389	42.2726	7.60596
B4DKM5	cDNA FLJ60120, highly similar to Voltage-dependent anion-selective channel protein 2 OS=Homo sapiens PE=2 SV=1 - [B4DKM5_HUMAN]	10.98	6	2	2	2	4.4684	10.98	2	2		0			255	27.4615	5.46533
B4DHR1	cDNA FLJ53009, highly similar to Calreticulin OS=Homo sapiens PE=2 SV=1 - [B4DHR1_HUMAN]	10.85	5	2	2	7	6.49157	10.85	2	2	16.0479	10.85	2	5	212	24.2718	5.10986
P27695	DNA-(apurinic or apyrimidinic site) lyase OS=Homo sapiens GN=APEX1 PE=1 SV=2 - [APEX1_HUMAN]	9.12	3	2	2	3	4.91454	2.83	1	2	4.50452	6.29	1	1	318	35.5322	8.11865
B3KSC3	cDNA FLJ35987 fis, clone TESTI2014269, highly similar to D-3-phosphoglycerate dehydrogenase (EC 1.1.1.95) OS=Homo sapiens PE=2 SV=1 - [B3KSC3_HUMAN]	7.82	6	2	2	2	6.2522	7.82	2	2		0			499	52.9794	7.12256
B4E0N9	Glutamate dehydrogenase OS=Homo sapiens PE=2 SV=1 - [B4E0N9_HUMAN]	7.76	8	2	2	3	2.32848	4.29	1	1	0	3.47	1	2	490	54.2245	7.57666
Q15084	Protein disulfide-isomerase A6 OS=Homo sapiens GN=PDIA6 PE=1 SV=1 - [PDIA6_HUMAN]	7.27	1	2	2	3	4.49603	7.27	2	2	2.52068	3.86	1	1	440	48.0913	5.08447
C9JKR2	Albumin, isoform CRA_k OS=Homo sapiens GN=ALB PE=1 SV=1 - [C9JKR2_HUMAN]	6.47	13	2	2	2		0			5.03755	6.47	2	2	417	47.2567	6.354
B4DMJ6	cDNA FLJ50996, highly similar to 60S ribosomal protein L4 OS=Homo sapiens PE=2 SV=1 - [B4DMJ6_HUMAN]	6.28	10	2	2	2	2.37472	2.17	1	1	2.69501	4.11	1	1	414	45.9835	11.356
H3BRY3	Coronin OS=Homo sapiens GN=CORO1A PE=1 SV=1 - [H3BRY3_HUMAN]	5.66	6	2	2	3	5.15566	5.66	2	2	0	2.57	1	1	389	43.3259	7.00537
Q8N519	LMNA protein OS=Homo sapiens PE=2 SV=1 - [Q8N519_HUMAN]	5.59	8	2	2	2	2.97433	3.01	1	1	0	2.58	1	1	465	53.1655	6.40479
P22314	Ubiquitin-like modifier-activating enzyme 1 OS=Homo sapiens GN=UBA1 PE=1 SV=3 - [UBA1_HUMAN]	5.48	5	2	2	7		0			7.53494	5.48	2	7	1058	117.774	5.75732
A0A0A0MSX9	Isoleucine--tRNA ligase, cytoplasmic OS=Homo sapiens GN=IARS PE=1 SV=1 - [A0A0A0MSX9_HUMAN]	3.7	9	2	2	2		0			0	3.7	2	2	1242	142.198	6.0874
B4E3S1	cDNA FLJ57040, highly similar to Myosin-9 OS=Homo sapiens PE=2 SV=1 - [B4E3S1_HUMAN]	3.01	3	2	2	4	4.61365	1.76	1	1	11.6448	3.01	2	3	964	110.84	8.25049
