# Supplementary material for: Sensing soluble uric acid by Naip1-Nlrp3 platform
Source: Cell Death Dis. 2021 Feb 5;12(2):158. doi: 10.1038/s41419-021-03445-w (PMC7864962; doi:10.1038/s41419-021-03445-w)
Supplement: Supplementary file 9 — Sup. Table 03 [file 41419_2021_3445_MOESM9_ESM.xls]

## Sheet: Sheet1
Accession	Description	ΣCoverage	Σ# Proteins	Σ# Unique Peptides	Σ# Peptides	Σ# PSMs	Score A2 - 60206	Coverage A2	# Peptides A2	# PSM A2	Score B2 - 60206SUA	Coverage B2	# Peptides B2	# PSM B2	# AAs	MW [kDa]	calc. pI
B4DI38	Adenylyl cyclase-associated protein OS=Homo sapiens PE=2 SV=1 - [B4DI38_HUMAN]	56.64	16	19	19	66	106.073	26.55	7	34	74.24	50.44	15	32	452	49.0493	8.20654
P08238	Heat shock protein HSP 90-beta OS=Homo sapiens GN=HSP90AB1 PE=1 SV=4 - [HS90B_HUMAN]	48.34	22	16	26	59	22.8499	16.57	6	10	135.651	47.65	25	49	724	83.2121	5.03369
P68104	Elongation factor 1-alpha 1 OS=Homo sapiens GN=EEF1A1 PE=1 SV=1 - [EF1A1_HUMAN]	45.67	39	16	16	72	58.9224	30.3	9	21	165.591	36.8	15	51	462	50.1091	9.01221
P06733	Alpha-enolase OS=Homo sapiens GN=ENO1 PE=1 SV=2 - [ENOA_HUMAN]	50.46	18	15	15	39	18.0658	18.43	4	5	91.7069	44.7	14	34	434	47.1393	7.38623
P11142	Heat shock cognate 71 kDa protein OS=Homo sapiens GN=HSPA8 PE=1 SV=1 - [HSP7C_HUMAN]	41.02	34	14	17	72	67.656	12.85	5	18	179.183	41.02	17	54	646	70.8542	5.51611
P14618	Pyruvate kinase PKM OS=Homo sapiens GN=PKM PE=1 SV=4 - [KPYM_HUMAN]	33.9	22	14	14	31	11.0793	4.9	2	9	62.7703	33.15	13	22	531	57.9	7.84033
P08670	Vimentin OS=Homo sapiens GN=VIM PE=1 SV=4 - [VIME_HUMAN]	33.69	11	14	14	25	2.0869	6.44	2	3	43.2573	30.26	13	22	466	53.6191	5.12256
Q8WVW5	Putative uncharacterized protein (Fragment) OS=Homo sapiens PE=2 SV=1 - [Q8WVW5_HUMAN]	84.3	95	13	24	121	94.8506	63.09	15	30	290.386	82.64	21	91	363	40.4772	6.13818
B3KPS3	Tubulin alpha chain OS=Homo sapiens PE=2 SV=1 - [B3KPS3_HUMAN]	63.46	26	12	18	56	65.752	36.54	8	19	118.831	53.37	15	37	416	46.2118	5.12256
P06576	ATP synthase subunit beta, mitochondrial OS=Homo sapiens GN=ATP5B PE=1 SV=3 - [ATPB_HUMAN]	40.45	6	12	12	23	11.4899	12.48	3	4	47.2752	40.45	12	19	529	56.5246	5.40186
P10809	60 kDa heat shock protein, mitochondrial OS=Homo sapiens GN=HSPD1 PE=1 SV=2 - [CH60_HUMAN]	32.29	17	12	12	120	154.849	15.53	4	47	245.204	32.11	11	73	573	61.0164	5.87158
P25705	ATP synthase subunit alpha, mitochondrial OS=Homo sapiens GN=ATP5A1 PE=1 SV=1 - [ATPA_HUMAN]	26.58	7	12	12	26	23.4457	6.33	3	8	46.2374	26.04	11	18	553	59.7136	9.12939
A0A1U9X8Y4	Chloride intracellular channel protein OS=Homo sapiens PE=3 SV=1 - [A0A1U9X8Y4_HUMAN]	59.17	3	11	11	20	8.64191	18.33	2	5	38.4508	56.67	10	15	240	26.7767	5.26221
P04406	Glyceraldehyde-3-phosphate dehydrogenase OS=Homo sapiens GN=GAPDH PE=1 SV=3 - [G3P_HUMAN]	42.39	7	10	10	54	96.5669	22.39	5	28	75.1574	40	9	26	335	36.0304	8.45557
Q14697	Neutral alpha-glucosidase AB OS=Homo sapiens GN=GANAB PE=1 SV=3 - [GANAB_HUMAN]	19.07	10	10	10	16	3.14558	5.08	2	2	37.7632	13.98	8	14	944	106.807	6.13818
P13639	Elongation factor 2 OS=Homo sapiens GN=EEF2 PE=1 SV=4 - [EF2_HUMAN]	17.95	7	10	10	23	37.5053	12.7	6	13	22.0267	14.92	8	10	858	95.277	6.82959
P04075	Fructose-bisphosphate aldolase A OS=Homo sapiens GN=ALDOA PE=1 SV=2 - [ALDOA_HUMAN]	43.41	12	9	9	37	50.8943	26.92	4	12	68.7378	43.41	8	25	364	39.3953	8.08936
P55072	Transitional endoplasmic reticulum ATPase OS=Homo sapiens GN=VCP PE=1 SV=4 - [TERA_HUMAN]	14.64	9	9	9	12	14.7214	6.58	4	5	10.3978	12.53	6	7	806	89.2657	5.26221
B4DNH8	Annexin OS=Homo sapiens PE=2 SV=1 - [B4DNH8_HUMAN]	57.73	27	8	8	15	10.2711	15.98	2	4	27.4849	50	7	11	194	21.6561	6.354
P09382	Galectin-1 OS=Homo sapiens GN=LGALS1 PE=1 SV=2 - [LEG1_HUMAN]	54.07	1	8	8	15	5.86384	14.81	1	2	29.4665	54.07	8	13	135	14.7062	5.50342
P07900	Heat shock protein HSP 90-alpha OS=Homo sapiens GN=HSP90AA1 PE=1 SV=5 - [HS90A_HUMAN]	31.28	21	8	17	35	13.0433	7.79	3	6	65.5105	31.28	17	29	732	84.6067	5.021
Q96HX3	Dolichyl-diphosphooligosaccharide--protein glycosyltransferase subunit 1 (Fragment) OS=Homo sapiens PE=2 SV=1 - [Q96HX3_HUMAN]	26.23	8	8	8	15	8.90471	4.4	1	2	32.6167	26.23	8	13	568	64.5417	6.55127
Q96BA7	HNRPU protein OS=Homo sapiens PE=2 SV=1 - [Q96BA7_HUMAN]	16.76	18	8	8	18	22.2781	11.08	4	7	26.2237	16.34	7	11	722	79.6658	7.86963
A0A024R1Y2	ATP-citrate synthase OS=Homo sapiens GN=ACLY PE=3 SV=1 - [A0A024R1Y2_HUMAN]	9.81	5	8	8	10	2.83683	2.02	1	1	22.2647	9.26	7	9	1091	119.695	7.32764
Q86XU5	MYH9 protein (Fragment) OS=Homo sapiens GN=MYH9 PE=2 SV=1 - [Q86XU5_HUMAN]	8.52	10	8	8	20	30.5832	3.86	3	9	36.0277	7.21	6	11	1374	158.653	6.01123
Q00610	Clathrin heavy chain 1 OS=Homo sapiens GN=CLTC PE=1 SV=5 - [CLH1_HUMAN]	7.16	5	8	8	11		0			30.538	7.16	8	11	1675	191.493	5.69385
A0A0U1RQF0	Fatty acid synthase OS=Homo sapiens GN=FASN PE=1 SV=1 - [A0A0U1RQF0_HUMAN]	6.97	3	8	8	10	2.96681	3.27	3	3	18.1719	5.22	6	7	2509	273.026	6.46826
P07737	Profilin-1 OS=Homo sapiens GN=PFN1 PE=1 SV=2 - [PROF1_HUMAN]	57.14	3	7	7	28	12.6376	32.86	4	6	65.8249	57.14	7	22	140	15.0446	8.26514
B4DHR1	cDNA FLJ53009, highly similar to Calreticulin OS=Homo sapiens PE=2 SV=1 - [B4DHR1_HUMAN]	43.87	5	7	7	22	14.2636	17.45	2	4	49.2226	43.87	7	18	212	24.2718	5.10986
P50395	Rab GDP dissociation inhibitor beta OS=Homo sapiens GN=GDI2 PE=1 SV=2 - [GDIB_HUMAN]	26.97	13	7	7	12	5.89789	4.94	2	2	28.5439	26.29	6	10	445	50.6309	6.46826
Q59GX5	L-plastin variant (Fragment) OS=Homo sapiens PE=2 SV=1 - [Q59GX5_HUMAN]	21.89	6	7	7	10	17.8496	12.25	4	5	14.4126	12.05	4	5	498	55.6833	5.33838
A0A1S5UZ39	Hemoglobin subunit alpha OS=Homo sapiens GN=HBA2 PE=2 SV=1 - [A0A1S5UZ39_HUMAN]	54.01	24	6	7	39	29.475	54.01	7	14	56.2651	54.01	5	25	187	20.1333	8.89502
A8K486	Peptidyl-prolyl cis-trans isomerase OS=Homo sapiens PE=2 SV=1 - [A8K486_HUMAN]	47.88	8	6	6	23	13.4655	23.03	2	4	62.0301	47.88	6	19	165	18.0018	6.90283
P00918	Carbonic anhydrase 2 OS=Homo sapiens GN=CA2 PE=1 SV=2 - [CAH2_HUMAN]	34.62	4	6	6	14	8.37778	25.77	3	5	14.9582	34.62	6	9	260	29.2279	7.40088
F8W6I7	Heterogeneous nuclear ribonucleoprotein A1 OS=Homo sapiens GN=HNRNPA1 PE=1 SV=2 - [F8W6I7_HUMAN]	30.29	16	6	6	12	2.53348	7.49	1	1	27.271	30.29	6	11	307	33.1348	9.12939
Q0QF37	Malate dehydrogenase (Fragment) OS=Homo sapiens GN=MDH2 PE=2 SV=1 - [Q0QF37_HUMAN]	28.85	6	6	6	12	3.98599	6.23	1	1	40.1948	28.85	6	11	305	31.9488	7.88428
W8QEH3	Lamin A/C OS=Homo sapiens GN=LMNA PE=3 SV=1 - [W8QEH3_HUMAN]	14.51	9	6	6	8		0			16.4982	14.51	6	8	572	65.0776	6.84424
P12814	Alpha-actinin-1 OS=Homo sapiens GN=ACTN1 PE=1 SV=2 - [ACTN1_HUMAN]	9.42	38	6	6	15	13.6512	2.02	1	5	23.8205	9.42	6	10	892	102.993	5.41455
Q14204	Cytoplasmic dynein 1 heavy chain 1 OS=Homo sapiens GN=DYNC1H1 PE=1 SV=5 - [DYHC1_HUMAN]	2.17	2	6	6	11	16.4443	1.36	4	7	12.9061	1.16	3	4	4646	532.072	6.40479
P07437	Tubulin beta chain OS=Homo sapiens GN=TUBB PE=1 SV=2 - [TBB5_HUMAN]	56.98	56	5	20	87	60.025	29.05	8	17	209.927	56.98	19	70	444	49.639	4.89404
P04792	Heat shock protein beta-1 OS=Homo sapiens GN=HSPB1 PE=1 SV=2 - [HSPB1_HUMAN]	54.15	4	5	5	16	16.1621	30.73	3	7	28.3252	35.61	4	9	205	22.7685	6.40479
G3V1A4	Cofilin 1 (Non-muscle), isoform CRA_a OS=Homo sapiens GN=CFL1 PE=1 SV=1 - [G3V1A4_HUMAN]	48.99	9	5	5	14	14.5382	41.61	4	5	29.054	28.19	3	9	149	16.8008	8.35303
C9J9K3	40S ribosomal protein SA (Fragment) OS=Homo sapiens GN=RPSA PE=1 SV=8 - [C9J9K3_HUMAN]	34.22	7	5	5	22	36.5225	19.77	3	14	26.1825	30.04	4	8	263	29.386	5.24951
D6RAC2	Receptor of-activated protein C kinase 1 OS=Homo sapiens GN=RACK1 PE=1 SV=1 - [D6RAC2_HUMAN]	34.2	26	5	5	6		0			18.742	34.2	5	6	269	29.7318	6.41748
A0A0A0MSI0	Peroxiredoxin-1 (Fragment) OS=Homo sapiens GN=PRDX1 PE=1 SV=1 - [A0A0A0MSI0_HUMAN]	33.33	4	5	6	9	5.64482	14.04	1	2	16.328	33.33	6	7	171	18.9637	6.91748
I3L398	Protein disulfide-isomerase (Fragment) OS=Homo sapiens GN=P4HB PE=1 SV=1 - [I3L398_HUMAN]	30.5	12	5	5	9					15.317	30.5	5	9	200	22.9908	5.021
A8MUD9	60S ribosomal protein L7 OS=Homo sapiens GN=RPL7 PE=1 SV=1 - [A8MUD9_HUMAN]	28.85	4	5	5	9	9.22702	16.83	3	4	13.4409	26.92	4	5	208	24.4174	10.6675
Q04760	Lactoylglutathione lyase OS=Homo sapiens GN=GLO1 PE=1 SV=4 - [LGUL_HUMAN]	23.37	2	5	5	6		0			10.4733	23.37	5	6	184	20.7642	5.31299
A0A024RC87	Ribonuclease/angiogenin inhibitor 1, isoform CRA_a OS=Homo sapiens GN=RNH1 PE=4 SV=1 - [A0A024RC87_HUMAN]	21.49	11	5	5	8					24.8091	21.49	5	8	456	49.3848	4.84326
B4DUQ1	cDNA FLJ54552, highly similar to Heterogeneous nuclear ribonucleoprotein K OS=Homo sapiens PE=2 SV=1 - [B4DUQ1_HUMAN]	19.59	8	5	5	12	5.46399	12.53	3	3	35.1029	15.72	4	9	439	48.4802	5.92236
P08758	Annexin A5 OS=Homo sapiens GN=ANXA5 PE=1 SV=2 - [ANXA5_HUMAN]	18.75	5	5	5	13					28.3376	18.75	5	13	320	35.9144	5.04639
P17987	T-complex protein 1 subunit alpha OS=Homo sapiens GN=TCP1 PE=1 SV=1 - [TCPA_HUMAN]	17.81	9	5	5	8	11.0055	3.78	1	2	17.5387	17.81	5	6	556	60.3056	6.11279
B7Z4V2	cDNA FLJ51907, highly similar to Stress-70 protein, mitochondrial OS=Homo sapiens PE=2 SV=1 - [B7Z4V2_HUMAN]	16.39	9	5	5	11	5.4079	7.07	1	1	20.4949	16.39	5	10	665	72.3561	5.93506
P29401	Transketolase OS=Homo sapiens GN=TKT PE=1 SV=3 - [TKT_HUMAN]	14.77	11	5	5	9	8.78284	7.7	2	3	13.7036	9.31	4	6	623	67.8347	7.66455
B3KU66	cDNA FLJ39263 fis, clone OCBBF2009571, highly similar to ATP-dependent RNA helicase A (EC 3.6.1.-) OS=Homo sapiens PE=2 SV=1 - [B3KU66_HUMAN]	13.48	2	5	5	13	2.78206	2.19	1	2	24.9872	13.48	5	11	549	59.9093	9.45166
B3KM80	Nucleolin, isoform CRA_c OS=Homo sapiens GN=NCL PE=2 SV=1 - [B3KM80_HUMAN]	11.19	6	5	5	7	3.45635	4.1	1	1	18.4275	7.09	4	6	536	58.5193	4.66553
P22314	Ubiquitin-like modifier-activating enzyme 1 OS=Homo sapiens GN=UBA1 PE=1 SV=3 - [UBA1_HUMAN]	9.64	5	5	5	11	18.9804	5.48	2	7	10.9245	4.16	3	4	1058	117.774	5.75732
P68032	Actin, alpha cardiac muscle 1 OS=Homo sapiens GN=ACTC1 PE=1 SV=1 - [ACTC_HUMAN]	41.11	52	4	15	47	46.9089	25.73	9	16	77.357	29.71	10	31	377	41.9919	5.38916
B4DJI1	cDNA FLJ52549, highly similar to L-lactate dehydrogenase A chain (EC 1.1.1.27) OS=Homo sapiens PE=2 SV=1 - [B4DJI1_HUMAN]	30.82	23	4	5	78	100.51	23.61	3	35	136.658	13.77	3	43	305	33.5717	8.45557
B2R9S4	cDNA, FLJ94534, highly similar to Homo sapiens capping protein (actin filament), gelsolin-like(CAPG), mRNA OS=Homo sapiens PE=2 SV=1 - [B2R9S4_HUMAN]	25.57	6	4	4	8					15.4758	25.57	4	8	348	38.4735	6.3667
P25787	Proteasome subunit alpha type-2 OS=Homo sapiens GN=PSMA2 PE=1 SV=2 - [PSA2_HUMAN]	24.36	6	4	4	6					21.0666	24.36	4	6	234	25.8823	7.43018
B2RE88	cDNA, FLJ96465, highly similar to Homo sapiens solute carrier family 25 (mitochondrial carrier;phosphate carrier), member 3 (SLC25A3), nuclear gene encodingmitochondrial protein, transcript variant 1b... OS=Homo sapiens PE=2 SV=1 - [B2RE88_HUMAN]	23.55	9	4	4	12	7.94574	14.68	2	3	18.8991	23.55	4	9	361	39.9226	9.36377
B4DRX3	60S ribosomal protein L6 OS=Homo sapiens PE=2 SV=1 - [B4DRX3_HUMAN]	23.35	9	4	4	7	0	16.74	2	2	15.6611	16.3	3	5	227	26.0569	10.6675
F8VW21	60S acidic ribosomal protein P0 (Fragment) OS=Homo sapiens GN=RPLP0 PE=1 SV=1 - [F8VW21_HUMAN]	21.31	15	4	4	6					19.8791	21.31	4	6	244	26.8842	8.96826
P62241	40S ribosomal protein S8 OS=Homo sapiens GN=RPS8 PE=1 SV=2 - [RS8_HUMAN]	20.67	2	4	4	5	0	12.02	1	2	3.55401	20.67	3	3	208	24.1902	10.3159
B4DDM1	cDNA FLJ59460, highly similar to Protein disulfide-isomerase A3 (EC 5.3.4.1) OS=Homo sapiens PE=2 SV=1 - [B4DDM1_HUMAN]	20.07	5	4	4	5		0			9.46052	20.07	4	5	279	31.8523	7.37158
P27695	DNA-(apurinic or apyrimidinic site) lyase OS=Homo sapiens GN=APEX1 PE=1 SV=2 - [APEX1_HUMAN]	18.87	1	4	4	10	27.2353	14.15	2	8	5.42809	10.38	2	2	318	35.5322	8.11865
P22234	Multifunctional protein ADE2 OS=Homo sapiens GN=PAICS PE=1 SV=3 - [PUR6_HUMAN]	18.82	4	4	4	4	7.52199	8	1	1	9.29143	10.82	3	3	425	47.0491	7.2251
A0A1W2PRR1	Endoplasmin OS=Homo sapiens GN=HSP90B1 PE=1 SV=1 - [A0A1W2PRR1_HUMAN]	18.73	7	4	5	37	54.3664	12.06	3	15	81.5185	18.73	5	22	315	35.4007	4.62744
P50897	Palmitoyl-protein thioesterase 1 OS=Homo sapiens GN=PPT1 PE=1 SV=1 - [PPT1_HUMAN]	17.32	8	4	4	13	3.64076	4.58	1	1	35.6469	17.32	4	12	306	34.1713	6.52197
A6NLN1	Polypyrimidine tract binding protein 1, isoform CRA_b OS=Homo sapiens GN=PTBP1 PE=1 SV=4 - [A6NLN1_HUMAN]	17.08	10	4	4	9		0			21.7408	17.08	4	9	527	56.4753	9.37842
P00558	Phosphoglycerate kinase 1 OS=Homo sapiens GN=PGK1 PE=1 SV=3 - [PGK1_HUMAN]	16.55	7	4	4	7	3.00165	8.87	2	2	10.747	11.75	3	5	417	44.5861	8.104
Q15084	Protein disulfide-isomerase A6 OS=Homo sapiens GN=PDIA6 PE=1 SV=1 - [PDIA6_HUMAN]	14.77	1	4	4	5					14.5368	14.77	4	5	440	48.0913	5.08447
A6NKB8	Aminopeptidase B OS=Homo sapiens GN=RNPEP PE=1 SV=1 - [A6NKB8_HUMAN]	14.24	6	4	4	8	8.65333	9.98	2	3	14.4983	14.24	4	5	611	68.1253	6.01123
P27824	Calnexin OS=Homo sapiens GN=CANX PE=1 SV=2 - [CALX_HUMAN]	13.68	13	4	4	4	2.88475	5.41	1	1	5.17238	8.28	3	3	592	67.5259	4.60205
P22626	Heterogeneous nuclear ribonucleoproteins A2/B1 OS=Homo sapiens GN=HNRNPA2B1 PE=1 SV=2 - [ROA2_HUMAN]	13.31	4	4	4	5		0			12.385	13.31	4	5	353	37.4067	8.95361
A0A090N8G0	Glycyl-tRNA synthetase OS=Homo sapiens GN=GARS PE=4 SV=1 - [A0A090N8G0_HUMAN]	10.66	3	4	4	5					11.4339	10.66	4	5	685	77.4813	6.23975
H0YA55	Serum albumin (Fragment) OS=Homo sapiens GN=ALB PE=1 SV=1 - [H0YA55_HUMAN]	10.57	14	4	4	15	13.9245	9.03	3	5	21.7241	10.57	4	10	454	51.5358	6.94678
A0A140T936	Valine--tRNA ligase (Fragment) OS=Homo sapiens GN=VARS PE=1 SV=1 - [A0A140T936_HUMAN]	7.61	12	4	4	7	14.3342	6.68	3	6	2.72601	0.93	1	1	1183	131.857	7.48877
P02765	Alpha-2-HS-glycoprotein OS=Homo sapiens GN=AHSG PE=1 SV=1 - [FETUA_HUMAN]	7.08	4	4	4	10	0	1.91	1	1	17.7868	7.08	4	9	367	39.2997	5.71924
P78527	DNA-dependent protein kinase catalytic subunit OS=Homo sapiens GN=PRKDC PE=1 SV=3 - [PRKDC_HUMAN]	1.62	2	4	4	7	2.71234	0.7	1	2	11.5202	0.92	3	5	4128	468.788	7.12256
Q16777	Histone H2A type 2-C OS=Homo sapiens GN=HIST2H2AC PE=1 SV=4 - [H2A2C_HUMAN]	58.14	7	3	5	19	21.9076	51.16	3	6	47.4014	58.14	5	13	129	13.9798	10.9019
F5H0C7	ADP-ribosylation factor 3 (Fragment) OS=Homo sapiens GN=ARF3 PE=3 SV=1 - [F5H0C7_HUMAN]	50.98	17	3	3	4					10.06	50.98	3	4	102	11.6112	9.0415
A0A087WVV1	Proteasome subunit beta type-2 OS=Homo sapiens GN=PSMB2 PE=1 SV=1 - [A0A087WVV1_HUMAN]	45.24	4	3	3	4	6.62505	32.14	2	3	3.10689	13.1	1	1	84	9.55109	8.77783
B4E1M5	cDNA FLJ52179, highly similar to 60S ribosomal protein L9 OS=Homo sapiens PE=2 SV=1 - [B4E1M5_HUMAN]	37.41	6	3	3	4					14.0581	37.41	3	4	147	16.9331	10.6968
P52566	Rho GDP-dissociation inhibitor 2 OS=Homo sapiens GN=ARHGDIB PE=1 SV=3 - [GDIR2_HUMAN]	31.84	6	3	3	4					8.40729	31.84	3	4	201	22.9736	5.21143
D6RF44	Heterogeneous nuclear ribonucleoprotein D0 (Fragment) OS=Homo sapiens GN=HNRNPD PE=1 SV=8 - [D6RF44_HUMAN]	24.32	14	3	4	7	1.84256	7.21	1	1	9.68739	24.32	4	6	111	12.5455	8.57275
P63241	Eukaryotic translation initiation factor 5A-1 OS=Homo sapiens GN=EIF5A PE=1 SV=2 - [IF5A1_HUMAN]	24.03	8	3	3	8	5.86327	23.38	2	2	13.1888	8.44	2	6	154	16.8214	5.23682
Q5STU3	Spliceosome RNA helicase DDX39B OS=Homo sapiens GN=DDX39B PE=1 SV=2 - [Q5STU3_HUMAN]	22.12	40	3	6	9	3.39449	4.71	1	1	15.6169	22.12	6	8	425	48.7938	7.07861
P60953	Cell division control protein 42 homolog OS=Homo sapiens GN=CDC42 PE=1 SV=2 - [CDC42_HUMAN]	21.99	9	3	3	4					5.26282	21.99	3	4	191	21.245	6.55127
M0QZN2	40S ribosomal protein S5 OS=Homo sapiens GN=RPS5 PE=1 SV=1 - [M0QZN2_HUMAN]	21.64	5	3	3	3		0			8.16035	21.64	3	3	134	14.7537	8.48486
B4DW05	cDNA FLJ60175, highly similar to Prohibitin-2 OS=Homo sapiens PE=2 SV=1 - [B4DW05_HUMAN]	21.6	8	3	3	3					8.08828	21.6	3	3	213	23.6876	9.23193
F5H018	GTP-binding nuclear protein Ran (Fragment) OS=Homo sapiens GN=RAN PE=1 SV=8 - [F5H018_HUMAN]	16.67	8	3	3	10	7.16829	7.07	1	2	16.0638	16.67	3	8	198	22.4217	8.73389
P62701	40S ribosomal protein S4, X isoform OS=Homo sapiens GN=RPS4X PE=1 SV=2 - [RS4X_HUMAN]	15.97	10	3	3	5	3.54174	7.98	1	1	14.4766	7.98	2	4	263	29.5791	10.1548
M0QXS5	Heterogeneous nuclear ribonucleoprotein L (Fragment) OS=Homo sapiens GN=HNRNPL PE=1 SV=1 - [M0QXS5_HUMAN]	15.47	10	3	3	5	2.32738	6.42	1	1	13.6704	9.06	2	4	530	58.4353	6.78564
P00491	Purine nucleoside phosphorylase OS=Homo sapiens GN=PNP PE=1 SV=2 - [PNPH_HUMAN]	14.19	6	3	3	6		0			16.9211	14.19	3	6	289	32.0972	6.94678
Q32XH3	Ribosomal protein L18a-like protein OS=Homo sapiens PE=2 SV=1 - [Q32XH3_HUMAN]	13.97	11	3	3	4		0			4.18697	13.97	3	4	136	15.7811	10.272
P61158	Actin-related protein 3 OS=Homo sapiens GN=ACTR3 PE=1 SV=3 - [ARP3_HUMAN]	13.16	6	3	3	4	3.02305	5.5	1	1	8.34079	13.16	3	3	418	47.341	5.88428
A0A0C4DGI3	Citrate synthase OS=Homo sapiens GN=CS PE=1 SV=1 - [A0A0C4DGI3_HUMAN]	13	15	3	3	4	12.0333	13	3	4					400	44.6747	7.18115
A8K7F6	cDNA FLJ78244, highly similar to Homo sapiens eukaryotic translation initiation factor 4A, isoform 1 (EIF4A1), mRNA OS=Homo sapiens PE=2 SV=1 - [A8K7F6_HUMAN]	12.07	21	3	3	5		0			9.81437	12.07	3	5	406	46.0926	5.47803
B4DL86	6-phosphogluconate dehydrogenase, decarboxylating OS=Homo sapiens PE=2 SV=1 - [B4DL86_HUMAN]	11.42	9	3	3	5		0			13.9348	11.42	3	5	429	47.4448	6.46826
F8VQ14	T-complex protein 1 subunit beta OS=Homo sapiens GN=CCT2 PE=1 SV=1 - [F8VQ14_HUMAN]	11.3	4	3	3	5		0			8.03102	11.3	3	5	416	44.7846	6.53662
B4DMJ6	cDNA FLJ50996, highly similar to 60S ribosomal protein L4 OS=Homo sapiens PE=2 SV=1 - [B4DMJ6_HUMAN]	10.87	9	3	3	4		0			10.2032	10.87	3	4	414	45.9835	11.356
B4E356	cDNA FLJ54993, highly similar to ATP-dependent DNA helicase 2 subunit 1 (EC 3.6.1.-) OS=Homo sapiens PE=2 SV=1 - [B4E356_HUMAN]	10.71	6	3	3	5		0			13.8468	10.71	3	5	476	54.4177	8.86572
P39023	60S ribosomal protein L3 OS=Homo sapiens GN=RPL3 PE=1 SV=2 - [RL3_HUMAN]	10.67	15	3	3	4		0			4.69205	10.67	3	4	403	46.0798	10.1841
B3KTA3	Fascin OS=Homo sapiens PE=2 SV=1 - [B3KTA3_HUMAN]	10.59	6	3	3	4					10.3944	10.59	3	4	472	52.244	7.6499
Q7Z759	CCT8 protein OS=Homo sapiens GN=CCT8 PE=2 SV=1 - [Q7Z759_HUMAN]	10.26	5	3	3	5		0			11.4888	10.26	3	5	497	54.0717	5.31299
B3KS49	cDNA FLJ35478 fis, clone SMINT2007796, highly similar to Gelsolin OS=Homo sapiens PE=2 SV=1 - [B3KS49_HUMAN]	9.9	9	3	3	3	7.2785	6.19	2	2	3.60865	3.71	1	1	485	52.3103	5.49072
B8ZZ38	Leucine-rich PPR motif-containing protein, mitochondrial OS=Homo sapiens GN=LRPPRC PE=1 SV=1 - [B8ZZ38_HUMAN]	8.73	4	3	3	3	3.1106	4.17	2	2	2.47789	4.56	1	1	504	56.2536	8.17725
Q53T09	Putative uncharacterized protein XRCC5 (Fragment) OS=Homo sapiens GN=XRCC5 PE=4 SV=1 - [Q53T09_HUMAN]	8.63	2	3	3	3		0			4.941	8.63	3	3	568	64.2029	5.99854
B0QY90	Eukaryotic translation initiation factor 3 subunit L OS=Homo sapiens GN=EIF3L PE=1 SV=1 - [B0QY90_HUMAN]	7.3	6	3	3	6	16.7692	4.72	2	5	2.84207	2.58	1	1	466	55.126	8.95361
B3KW21	cDNA FLJ41945 fis, clone PLACE6019676, highly similar to Coatomer subunit gamma OS=Homo sapiens PE=2 SV=1 - [B3KW21_HUMAN]	6.07	7	3	3	4		0			7.28188	6.07	3	4	610	67.7614	5.0083
B2RBR9	cDNA, FLJ95650, highly similar to Homo sapiens karyopherin (importin) beta 1 (KPNB1), mRNA OS=Homo sapiens PE=2 SV=1 - [B2RBR9_HUMAN]	5.25	6	3	3	4	3.07816	1.83	1	1	9.39336	5.25	3	3	876	97.122	4.77979
B4DKZ9	cDNA FLJ55705, highly similar to Threonyl-tRNA synthetase, cytoplasmic (EC 6.1.1.3) OS=Homo sapiens PE=2 SV=1 - [B4DKZ9_HUMAN]	5.15	8	3	3	6	7.63013	3.32	1	2	9.6662	3.16	2	4	602	70.3158	8.55811
O95373	Importin-7 OS=Homo sapiens GN=IPO7 PE=1 SV=1 - [IPO7_HUMAN]	4.91	3	3	3	4	3.1874	1.93	1	2	5.04855	2.99	2	2	1038	119.44	4.81787
B4E0E1	Poly [ADP-ribose] polymerase OS=Homo sapiens PE=2 SV=1 - [B4E0E1_HUMAN]	4.13	7	3	3	7	17.5139	4.13	3	6	0	1.21	1	1	993	111.056	8.86572
P07814	Bifunctional glutamate/proline--tRNA ligase OS=Homo sapiens GN=EPRS PE=1 SV=5 - [SYEP_HUMAN]	4.1	7	3	3	3		0			4.39912	4.1	3	3	1512	170.483	7.32764
O14980	Exportin-1 OS=Homo sapiens GN=XPO1 PE=1 SV=1 - [XPO1_HUMAN]	3.45	10	3	3	3	0	1.59	1	1	2.60625	1.87	2	2	1071	123.306	6.06201
A4QPB0	IQ motif containing GTPase activating protein 1 OS=Homo sapiens GN=IQGAP1 PE=1 SV=1 - [A4QPB0_HUMAN]	2.96	13	3	3	6	4.44725	1.63	2	3	5.49684	2.96	3	3	1657	189.162	6.48096
Q5T985	Inter-alpha-trypsin inhibitor heavy chain H2 OS=Homo sapiens GN=ITIH2 PE=1 SV=1 - [Q5T985_HUMAN]	2.78	6	3	3	4	9.75351	1.6	2	3	0	1.18	1	1	935	105.15	7.03467
Q7Z612	Acidic ribosomal phosphoprotein P1 OS=Homo sapiens PE=2 SV=1 - [Q7Z612_HUMAN]	52.21	4	2	2	5	3.43858	14.16	1	1	11.8729	52.21	2	4	113	11.3917	4.36084
P16104	Histone H2AX OS=Homo sapiens GN=H2AFX PE=1 SV=2 - [H2AX_HUMAN]	47.55	8	2	4	10	7.07255	36.36	2	2	29.3907	47.55	4	8	143	15.1354	10.7407
Q8IWP6	Tubulin beta chain OS=Homo sapiens PE=2 SV=1 - [Q8IWP6_HUMAN]	47.42	29	2	17	78	60.4541	28.99	8	17	189.531	47.42	16	61	445	49.721	4.91943
E5RI99	60S ribosomal protein L30 (Fragment) OS=Homo sapiens GN=RPL30 PE=1 SV=1 - [E5RI99_HUMAN]	43.86	4	2	2	2	0	33.33	1	1	2.95508	10.53	1	1	114	12.6476	9.5542
P04350	Tubulin beta-4A chain OS=Homo sapiens GN=TUBB4A PE=1 SV=2 - [TBB4A_HUMAN]	43.47	29	2	16	73	55.476	20.72	6	15	174.45	43.47	15	58	444	49.5539	4.88135
Q6B823	Histone H4 (Fragment) OS=Homo sapiens PE=3 SV=1 - [Q6B823_HUMAN]	41.86	3	2	2	4					10.2872	41.86	2	4	43	4.91284	10.9165
B5BUQ8	Interleukin-1 beta (Fragment) OS=Homo sapiens GN=IL1B PE=2 SV=1 - [B5BUQ8_HUMAN]	38.56	3	2	2	4	2.54596	23.53	1	2	5.49116	38.56	2	2	153	17.3657	6.15088
H0YMV3	Proteasome subunit alpha type-4 OS=Homo sapiens GN=PSMA4 PE=1 SV=1 - [H0YMV3_HUMAN]	38.37	11	2	2	3	5.69984	16.28	1	2	2.28916	22.09	1	1	86	9.84779	8.1626
A0A024R3X7	Heat shock 10kDa protein 1 (Chaperonin 10), isoform CRA_d OS=Homo sapiens GN=HSPE1 PE=3 SV=1 - [A0A024R3X7_HUMAN]	36.62	6	2	2	5					10.6822	36.62	2	5	71	7.53603	6.68311
E9PJD9	60S ribosomal protein L27a OS=Homo sapiens GN=RPL27A PE=1 SV=1 - [E9PJD9_HUMAN]	36.26	6	2	2	3	6.0432	24.18	1	2	1.64312	12.09	1	1	91	10.1206	10.2134
G3V4M8	Heterogeneous nuclear ribonucleoproteins C1/C2 (Fragment) OS=Homo sapiens GN=HNRNPC PE=1 SV=1 - [G3V4M8_HUMAN]	34.85	27	2	2	4					13.3068	34.85	2	4	66	7.27577	9.99365
B1AHF3	NADH-cytochrome b5 reductase 3 (Fragment) OS=Homo sapiens GN=CYB5R3 PE=1 SV=1 - [B1AHF3_HUMAN]	34.01	4	2	2	3		0			0	34.01	2	3	147	16.6859	9.72998
B0AZS6	14-3-3 protein zeta/delta OS=Homo sapiens GN=YWHAZ PE=1 SV=1 - [B0AZS6_HUMAN]	27.98	9	2	2	3					2.67451	27.98	2	3	168	19.0604	4.56396
B4DMJ7	HCG2015269, isoform CRA_c OS=Homo sapiens GN=hCG_2015269 PE=2 SV=1 - [B4DMJ7_HUMAN]	27.13	13	2	2	3					10.2324	27.13	2	3	129	14.5166	5.90967
A7E2S3	RPS3 protein (Fragment) OS=Homo sapiens GN=RPS3 PE=2 SV=1 - [A7E2S3_HUMAN]	27.07	11	2	2	5					12.7987	27.07	2	5	133	14.7429	10.2573
Q9NY65	Tubulin alpha-8 chain OS=Homo sapiens GN=TUBA8 PE=1 SV=1 - [TBA8_HUMAN]	26.28	11	2	8	28	38.2025	14.7	3	11	55.2461	26.28	7	17	449	50.0616	5.05908
A0A1B0GXB4	Sulfide:quinone oxidoreductase, mitochondrial (Fragment) OS=Homo sapiens GN=SQOR PE=4 SV=1 - [A0A1B0GXB4_HUMAN]	25.71	8	2	2	4	3.84101	10.71	1	1	10.0293	25.71	2	3	140	15.0649	9.20264
E5RGR0	Acyl-protein thioesterase 1 (Fragment) OS=Homo sapiens GN=LYPLA1 PE=1 SV=1 - [E5RGR0_HUMAN]	25.38	6	2	2	3	6.98554	25.38	2	2	3.09026	11.68	1	1	197	20.8476	7.06396
C7DJS2	Glutathione S-transferase pi (Fragment) OS=Homo sapiens GN=GSTP1 PE=2 SV=1 - [C7DJS2_HUMAN]	25.17	4	2	2	4		0			8.35267	25.17	2	4	151	16.6566	5.09717
P25398	40S ribosomal protein S12 OS=Homo sapiens GN=RPS12 PE=1 SV=3 - [RS12_HUMAN]	25	1	2	2	3		0			6.48349	25	2	3	132	14.5055	7.21045
Q7Z7M6	Superoxide dismutase (Fragment) OS=Homo sapiens GN=SOD2 PE=2 SV=1 - [Q7Z7M6_HUMAN]	24.76	12	2	2	2	4.54542	18.1	1	1	2.94429	6.67	1	1	210	23.2098	7.31299
H3BT58	Coactosin-like protein OS=Homo sapiens GN=COTL1 PE=1 SV=1 - [H3BT58_HUMAN]	24.66	2	2	2	6	20.0905	24.66	2	6		0			73	8.2193	8.41162
C9JD32	60S ribosomal protein L23 (Fragment) OS=Homo sapiens GN=RPL23 PE=1 SV=1 - [C9JD32_HUMAN]	24.18	5	2	2	3		0			10.6709	24.18	2	3	91	9.66339	11.4878
H0YJP3	Tryptophan--tRNA ligase, cytoplasmic (Fragment) OS=Homo sapiens GN=WARS PE=1 SV=1 - [H0YJP3_HUMAN]	23.78	2	2	2	4		0			10.1214	23.78	2	4	185	20.114	8.76318
B4DRD7	cDNA FLJ54752, highly similar to Poly(rC)-binding protein 2 OS=Homo sapiens PE=2 SV=1 - [B4DRD7_HUMAN]	21.63	14	2	4	6		0			15.7346	21.63	4	6	282	29.7182	7.7085
X6RA14	S-formylglutathione hydrolase OS=Homo sapiens GN=ESD PE=1 SV=1 - [X6RA14_HUMAN]	21.34	2	2	2	3	6.28315	21.34	2	3					253	28.2079	6.78564
E9PRQ6	Acetyl-CoA acetyltransferase, mitochondrial OS=Homo sapiens GN=ACAT1 PE=1 SV=1 - [E9PRQ6_HUMAN]	20.57	3	2	2	4					11.6227	20.57	2	4	141	15.1501	9.46631
Q9Y2Q3	Glutathione S-transferase kappa 1 OS=Homo sapiens GN=GSTK1 PE=1 SV=3 - [GSTK1_HUMAN]	20.35	5	2	2	2	2.28817	9.29	1	1	0	11.06	1	1	226	25.4803	8.41162
E7ERL0	Nucleoside diphosphate kinase A OS=Homo sapiens GN=NME1 PE=1 SV=1 - [E7ERL0_HUMAN]	20.14	6	2	2	6	6.1357	13.67	1	2	12.7497	20.14	2	4	139	15.2509	8.29443
Q2NKY5	Tubulin beta chain OS=Homo sapiens GN=TUBB6 PE=2 SV=1 - [Q2NKY5_HUMAN]	19.24	5	2	5	14	22.9797	13.2	3	6	24.9327	19.24	5	8	447	50.0581	4.89404
B4DUK1	cDNA FLJ51310, moderately similar to Peroxiredoxin-6 (EC 1.11.1.15) OS=Homo sapiens PE=2 SV=1 - [B4DUK1_HUMAN]	18.81	2	2	2	5	15.1511	18.81	2	4	2.29456	16.83	1	1	101	11.1535	5.38916
P30048	Thioredoxin-dependent peroxide reductase, mitochondrial OS=Homo sapiens GN=PRDX3 PE=1 SV=3 - [PRDX3_HUMAN]	18.75	2	2	2	3		0			8.26152	18.75	2	3	256	27.6752	7.78174
P05387	60S acidic ribosomal protein P2 OS=Homo sapiens GN=RPLP2 PE=1 SV=1 - [RLA2_HUMAN]	18.26	1	2	2	11	11.6741	18.26	2	3	31.1615	18.26	2	8	115	11.6578	4.53857
H3BNT7	26S proteasome non-ATPase regulatory subunit 7 OS=Homo sapiens GN=PSMD7 PE=1 SV=1 - [H3BNT7_HUMAN]	18.08	6	2	2	6	5.53593	9.6	1	2	7.43301	18.08	2	4	177	20.0513	5.56689
A8MW50	L-lactate dehydrogenase (Fragment) OS=Homo sapiens GN=LDHB PE=1 SV=1 - [A8MW50_HUMAN]	17.67	15	2	3	34	33.233	12.5	2	11	75.764	17.67	3	23	232	25.2021	5.80811
B7ZAY2	cDNA, FLJ79346, highly similar to Ras-related protein Rap-1b OS=Homo sapiens PE=2 SV=1 - [B7ZAY2_HUMAN]	17.61	25	2	2	4	2.65317	9.86	1	1	5.74169	17.61	2	3	142	15.9793	9.0708
Q01469	Fatty acid-binding protein, epidermal OS=Homo sapiens GN=FABP5 PE=1 SV=3 - [FABP5_HUMAN]	17.04	2	2	2	2					4.45949	17.04	2	2	135	15.1546	7.00537
B3KTS5	cDNA FLJ38670 fis, clone HSYRA2000190, highly similar to Voltage-dependent anion-selective channel protein 1 OS=Homo sapiens PE=2 SV=1 - [B3KTS5_HUMAN]	16.96	3	2	3	5		0			12.5403	16.96	3	5	283	30.7245	7.89893
A0A087WY10	Proteasome subunit beta type-3 OS=Homo sapiens GN=PSMB3 PE=1 SV=1 - [A0A087WY10_HUMAN]	16.96	4	2	2	5	5.32649	16.96	2	4	2.62146	16.07	1	1	112	12.6016	9.89111
B4DWN1	cDNA FLJ52285, highly similar to Vesicular integral-membrane protein VIP36 OS=Homo sapiens PE=2 SV=1 - [B4DWN1_HUMAN]	16.49	6	2	2	2					5.70314	16.49	2	2	285	32.5571	6.53662
B4DNT7	cDNA FLJ53070, highly similar to Macrosialin OS=Homo sapiens PE=2 SV=1 - [B4DNT7_HUMAN]	15.88	3	2	2	5	12.1814	9.41	1	4	2.05866	6.47	1	1	340	35.9812	8.86572
B3KP24	cDNA FLJ31012 fis, clone HLUNG2000217, highly similar to Guanine nucleotide-binding protein G(i), alpha-2 subunit OS=Homo sapiens PE=2 SV=1 - [B3KP24_HUMAN]	15.69	6	2	2	2					5.31815	15.69	2	2	274	31.4525	5.5542
F8VY02	Endoplasmic reticulum resident protein 29 OS=Homo sapiens GN=ERP29 PE=1 SV=1 - [F8VY02_HUMAN]	15.63	2	2	2	4	3.8381	9.38	1	1	5.59048	15.63	2	3	160	18.1044	8.00146
A0A0S2Z359	Solute carrier family 25 member 4 isoform 3 (Fragment) OS=Homo sapiens GN=SLC25A4 PE=2 SV=1 - [A0A0S2Z359_HUMAN]	15.38	10	2	2	3		0			4.67548	15.38	2	3	156	17.5411	9.81787
K7EN27	Protein DJ-1 (Fragment) OS=Homo sapiens GN=PARK7 PE=1 SV=1 - [K7EN27_HUMAN]	15	3	2	2	7	10.7731	15	2	4	2.91403	15	2	3	160	16.9917	6.17627
P46783	40S ribosomal protein S10 OS=Homo sapiens GN=RPS10 PE=1 SV=1 - [RS10_HUMAN]	14.55	5	2	2	4	3.74289	9.09	1	1	7.28918	14.55	2	3	165	18.8859	10.1548
P48047	ATP synthase subunit O, mitochondrial OS=Homo sapiens GN=ATP5O PE=1 SV=1 - [ATPO_HUMAN]	14.55	4	2	2	3					9.57409	14.55	2	3	213	23.2627	9.96436
A0A024RDY2	Tumor protein, translationally-controlled 1, isoform CRA_a OS=Homo sapiens GN=TPT1 PE=3 SV=1 - [A0A024RDY2_HUMAN]	14.49	8	2	2	4	2.91598	14.49	1	3	0	9.42	1	1	138	15.5866	5.07178
D6R991	Matrin-3 (Fragment) OS=Homo sapiens GN=MATR3 PE=1 SV=1 - [D6R991_HUMAN]	14.32	17	2	2	2	3.0281	14.32	2	2					433	48.1297	7.50342
P30085	UMP-CMP kinase OS=Homo sapiens GN=CMPK1 PE=1 SV=3 - [KCY_HUMAN]	14.29	5	2	2	2		0			0	14.29	2	2	196	22.2083	5.56689
H0YM70	Proteasome activator complex subunit 2 OS=Homo sapiens GN=PSME2 PE=1 SV=1 - [H0YM70_HUMAN]	14.04	6	2	2	4	5.84854	14.04	2	3	2.30048	7.02	1	1	228	25.9946	5.92236
Q6PJT4	MSN protein (Fragment) OS=Homo sapiens GN=MSN PE=2 SV=1 - [Q6PJT4_HUMAN]	13.68	9	2	4	6		0			13.808	13.68	4	6	329	38.8024	9.34912
Q8TAK2	Similar to catalase (Fragment) OS=Homo sapiens PE=2 SV=1 - [Q8TAK2_HUMAN]	13.6	3	2	2	3					5.00897	13.6	2	3	228	25.922	8.51416
J3JS69	40S ribosomal protein S18 OS=Homo sapiens GN=RPS18 PE=1 SV=1 - [J3JS69_HUMAN]	13.41	2	2	2	2					1.95716	13.41	2	2	82	9.76138	11.4146
Q8TBT6	Putative uncharacterized protein (Fragment) OS=Homo sapiens PE=2 SV=1 - [Q8TBT6_HUMAN]	12.7	2	2	2	2					7.19268	12.7	2	2	315	34.4675	8.86572
Q15365	Poly(rC)-binding protein 1 OS=Homo sapiens GN=PCBP1 PE=1 SV=2 - [PCBP1_HUMAN]	12.64	6	2	3	4					14.3593	12.64	3	4	356	37.4739	7.09326
Q68DS2	Putative uncharacterized protein DKFZp779M0222 (Fragment) OS=Homo sapiens GN=DKFZp779M0222 PE=2 SV=1 - [Q68DS2_HUMAN]	12.38	4	2	2	11	12.3254	12.38	2	6	9.74923	12.38	2	5	210	22.9917	7.29834
H0YEN5	40S ribosomal protein S2 (Fragment) OS=Homo sapiens GN=RPS2 PE=1 SV=1 - [H0YEN5_HUMAN]	12.31	17	2	2	2		0			4.84298	12.31	2	2	195	21.1404	9.83252
H0YB39	Heterogeneous nuclear ribonucleoprotein H (Fragment) OS=Homo sapiens GN=HNRNPH1 PE=1 SV=1 - [H0YB39_HUMAN]	12.27	17	2	2	3		0			10.9973	12.27	2	3	277	30.4745	8.01611
I3L4B5	Clustered mitochondria protein homolog (Fragment) OS=Homo sapiens GN=CLUH PE=1 SV=2 - [I3L4B5_HUMAN]	11.88	4	2	2	4	13.3516	11.88	2	4		0			160	17.9891	10.6968
O96008	Mitochondrial import receptor subunit TOM40 homolog OS=Homo sapiens GN=TOMM40 PE=1 SV=1 - [TOM40_HUMAN]	11.63	2	2	2	7	7.69055	11.63	2	7					361	37.8691	7.25439
B4DMT4	cDNA FLJ52695, highly similar to Alpha-centractin OS=Homo sapiens PE=2 SV=1 - [B4DMT4_HUMAN]	11.59	7	2	2	3	0	6.29	1	1	6.58003	5.3	1	2	302	34.4928	6.26514
O15302	CaM kinase II isoform OS=Homo sapiens PE=2 SV=1 - [O15302_HUMAN]	10.88	7	2	2	2					3.38492	10.88	2	2	239	26.7439	8.47021
B4DZQ7	cDNA FLJ58652, highly similar to Probable ATP-dependent RNA helicase DDX17 (EC 3.6.1.-) OS=Homo sapiens PE=2 SV=1 - [B4DZQ7_HUMAN]	10.48	14	2	2	2	2.88809	7.86	1	1	2.09833	2.62	1	1	420	47.5272	7.66455
H0Y8L3	Transforming growth factor-beta-induced protein ig-h3 (Fragment) OS=Homo sapiens GN=TGFBI PE=1 SV=1 - [H0Y8L3_HUMAN]	10.11	4	2	2	3					6.82312	10.11	2	3	366	39.879	6.85889
B4DI39	cDNA FLJ54328, highly similar to Heat shock 70 kDa protein 1 OS=Homo sapiens PE=2 SV=1 - [B4DI39_HUMAN]	10.03	25	2	4	73	130.856	5.66	2	38	128.251	10.03	4	35	618	67.4896	5.50342
P62424	60S ribosomal protein L7a OS=Homo sapiens GN=RPL7A PE=1 SV=2 - [RL7A_HUMAN]	9.77	4	2	2	3					8.822	9.77	2	3	266	29.977	10.6089
D6RDU5	Septin-11 (Fragment) OS=Homo sapiens GN=SEPT11 PE=1 SV=1 - [D6RDU5_HUMAN]	9.68	6	2	2	2					2.46785	9.68	2	2	372	43.0859	6.30322
Q9NUQ9	Protein FAM49B OS=Homo sapiens GN=FAM49B PE=1 SV=1 - [FA49B_HUMAN]	9.57	6	2	2	2					3.44081	9.57	2	2	324	36.7246	6.06201
Q5VU77	Ubiquitin-associated protein 2-like (Fragment) OS=Homo sapiens GN=UBAP2L PE=1 SV=1 - [Q5VU77_HUMAN]	9.43	5	2	2	2					4.83733	9.43	2	2	350	37.9382	6.7417
B1ANR0	Polyadenylate-binding protein OS=Homo sapiens GN=PABPC4 PE=1 SV=1 - [B1ANR0_HUMAN]	9.27	17	2	5	6		0			20.6473	9.27	5	6	615	67.9279	9.45166
Q5SZX6	T-complex protein 1 subunit gamma (Fragment) OS=Homo sapiens GN=CCT3 PE=1 SV=1 - [Q5SZX6_HUMAN]	9.06	9	2	2	3		0			6.76717	9.06	2	3	276	30.7417	6.93213
P62136	Serine/threonine-protein phosphatase PP1-alpha catalytic subunit OS=Homo sapiens GN=PPP1CA PE=1 SV=1 - [PP1A_HUMAN]	8.79	18	2	2	2					0	8.79	2	2	330	37.4878	6.32861
B3KXN4	cDNA FLJ45763 fis, clone N1ESE2000698, highly similar to WD repeat protein 1 OS=Homo sapiens PE=2 SV=1 - [B3KXN4_HUMAN]	8.23	8	2	2	2	3.69835	4.55	1	1	2.58334	3.68	1	1	571	62.0778	6.62451
H0YH27	Cullin-associated NEDD8-dissociated protein 1 (Fragment) OS=Homo sapiens GN=CAND1 PE=1 SV=1 - [H0YH27_HUMAN]	8.14	4	2	2	2	4.22305	5.43	1	1	2.40604	2.71	1	1	442	49.5381	5.87158
P26641	Elongation factor 1-gamma OS=Homo sapiens GN=EEF1G PE=1 SV=3 - [EF1G_HUMAN]	8.01	4	2	3	6					18.1725	8.01	3	6	437	50.0871	6.66846
A0A0C4DGS1	Dolichyl-diphosphooligosaccharide--protein glycosyltransferase 48 kDa subunit OS=Homo sapiens GN=DDOST PE=1 SV=1 - [A0A0C4DGS1_HUMAN]	7.97	3	2	2	2		0			2.55877	7.97	2	2	439	48.769	5.69385
B4E2Z3	cDNA FLJ54090, highly similar to 4F2 cell-surface antigen heavy chain OS=Homo sapiens PE=2 SV=1 - [B4E2Z3_HUMAN]	7.83	7	2	2	3	3.72669	4.11	1	1	2.67142	7.83	2	2	511	55.9047	5.17334
B4DE30	cDNA FLJ51711, highly similar to T-complex protein 1 subunit epsilon OS=Homo sapiens PE=2 SV=1 - [B4DE30_HUMAN]	7.73	13	2	2	4		0			13.6534	7.73	2	4	466	51.5117	5.52881
B7Z2F4	T-complex protein 1 subunit delta OS=Homo sapiens PE=2 SV=1 - [B7Z2F4_HUMAN]	7.2	5	2	2	3		0			10.4396	7.2	2	3	389	42.2726	7.60596
B3KSP2	cDNA FLJ36730 fis, clone UTERU2012610, highly similar to Peroxisomal multifunctional enzyme type 2 OS=Homo sapiens PE=2 SV=1 - [B3KSP2_HUMAN]	7.05	12	2	2	2		0			6.10537	7.05	2	2	596	64.5514	8.79248
B4DN87	cDNA FLJ52569, highly similar to Collagen-binding protein 2 OS=Homo sapiens PE=2 SV=1 - [B4DN87_HUMAN]	6.8	14	2	2	3	0	3.27	1	1	2.84244	6.8	2	2	397	44.1761	8.95361
B4DMG8	Glutamate dehydrogenase OS=Homo sapiens PE=2 SV=1 - [B4DMG8_HUMAN]	6.59	10	2	2	4		0			2.20915	6.59	2	4	501	55.6652	7.57666
B3KM77	cDNA FLJ10435 fis, clone NT2RP1000493, highly similar to Splicing factor 3B subunit 3 OS=Homo sapiens PE=2 SV=1 - [B3KM77_HUMAN]	6.36	4	2	2	2					7.38285	6.36	2	2	503	56.3936	5.63037
Q7KYM9	ORF protein OS=Homo sapiens GN=ORF PE=2 SV=1 - [Q7KYM9_HUMAN]	6.32	11	2	2	3		0			8.67065	6.32	2	3	570	59.9253	8.41162
F5GZQ3	Trifunctional enzyme subunit beta, mitochondrial OS=Homo sapiens GN=HADHB PE=1 SV=1 - [F5GZQ3_HUMAN]	6.32	7	2	2	4		0			9.5332	6.32	2	4	459	49.5656	9.42236
B3KNM6	cDNA FLJ14968 fis, clone THYRO1000288, highly similar to CAAX prenyl protease 1 homolog (EC 3.4.24.84) OS=Homo sapiens PE=2 SV=1 - [B3KNM6_HUMAN]	5.96	2	2	2	4		0			10.7116	5.96	2	4	235	27.1081	8.67529
B4DE36	Glucose-6-phosphate isomerase OS=Homo sapiens PE=2 SV=1 - [B4DE36_HUMAN]	5.66	6	2	2	6		0			18.4803	5.66	2	6	530	60.1477	8.14795
Q8WUQ0	Glycerol-3-phosphate dehydrogenase OS=Homo sapiens PE=2 SV=1 - [Q8WUQ0_HUMAN]	5.56	8	2	2	2	3.15927	3.17	1	1	1.60862	2.38	1	1	378	41.3542	8.00146
Q15813	Tubulin-specific chaperone E OS=Homo sapiens GN=TBCE PE=1 SV=1 - [TBCE_HUMAN]	5.31	2	2	2	3					5.35786	5.31	2	3	527	59.309	6.75635
B4DQY1	cDNA FLJ56133, highly similar to Serine/threonine-protein phosphatase 2A 65 kDa regulatory subunit A alpha isoform OS=Homo sapiens PE=2 SV=1 - [B4DQY1_HUMAN]	5.05	13	2	2	5					8.57506	5.05	2	5	555	61.4819	5.12256
B4DRF6	cDNA FLJ51591, highly similar to DNA replication licensing factor MCM6 (Fragment) OS=Homo sapiens PE=2 SV=1 - [B4DRF6_HUMAN]	5	3	2	2	4					7.73968	5	2	4	440	49.5319	5.18604
Q7Z497	SF3B1 protein (Fragment) OS=Homo sapiens GN=SF3B1 PE=2 SV=1 - [Q7Z497_HUMAN]	4.69	2	2	2	3	7.591	4.69	2	2	2.90993	2.28	1	1	789	87.3548	7.32764
P28838	Cytosol aminopeptidase OS=Homo sapiens GN=LAP3 PE=1 SV=3 - [AMPL_HUMAN]	3.85	2	2	2	3					6.58499	3.85	2	3	519	56.1308	7.92822
Q96AW5	QARS protein (Fragment) OS=Homo sapiens GN=QARS PE=2 SV=2 - [Q96AW5_HUMAN]	3.63	22	2	2	2		0			5.7346	3.63	2	2	717	81.6537	7.15186
P53621	Coatomer subunit alpha OS=Homo sapiens GN=COPA PE=1 SV=2 - [COPA_HUMAN]	3.19	1	2	2	3		0			8.85269	3.19	2	3	1224	138.258	7.66455
A8K5Y7	cDNA FLJ78655, highly similar to Homo sapiens exportin 5 (XPO5), mRNA OS=Homo sapiens PE=2 SV=1 - [A8K5Y7_HUMAN]	2.91	4	2	2	3	4.91737	1.66	1	2	0	1.25	1	1	1204	136.221	5.89697
Q6P0M4	IARS protein OS=Homo sapiens GN=IARS PE=2 SV=1 - [Q6P0M4_HUMAN]	2.46	8	2	2	2	2.61113	0.95	1	1	2.04729	1.52	1	1	1055	120.55	6.12549
O75369	Filamin-B OS=Homo sapiens GN=FLNB PE=1 SV=2 - [FLNB_HUMAN]	2	4	2	2	7	10.5214	2	2	3	14.9202	1.04	1	4	2602	277.99	5.73193
A0A024RBS1	GCN1 general control of amino-acid synthesis 1-like 1 (Yeast), isoform CRA_b OS=Homo sapiens GN=GCN1L1 PE=4 SV=1 - [A0A024RBS1_HUMAN]	1.81	3	2	2	3	2.54807	1.03	1	1	7.17732	0.78	1	2	2432	266.706	6.91748
Q9Y490	Talin-1 OS=Homo sapiens GN=TLN1 PE=1 SV=3 - [TLN1_HUMAN]	1.18	3	2	2	2		0			2.21961	1.18	2	2	2541	269.599	6.07471
