# Supplementary material for: Sensing soluble uric acid by Naip1-Nlrp3 platform
Source: Cell Death Dis. 2021 Feb 5;12(2):158. doi: 10.1038/s41419-021-03445-w (PMC7864962; doi:10.1038/s41419-021-03445-w)
Supplement: Supplementary file 10 — Sup. Table 04 [file 41419_2021_3445_MOESM10_ESM.xls]

## Sheet: Sheet1
Accession	Description	ΣCoverage	Σ# Proteins	Σ# Unique Peptides	Σ# Peptides	Σ# PSMs	Score A2-60200SUA	Coverage A2	# Peptides A2	# PSM A2	Score B2-60206SUA	Coverage B2	# Peptides B2	# PSM B2	# AAs	MW [kDa]	calc. pI
B4DNW7	Adenylyl cyclase-associated protein OS=Homo sapiens PE=2 SV=1 - [B4DNW7_HUMAN]	62.12	16	23	23	76	108.469	45.96	16	44	74.24	52.66	15	32	433	47.3605	8.22119
P08238	Heat shock protein HSP 90-beta OS=Homo sapiens GN=HSP90AB1 PE=1 SV=4 - [HS90B_HUMAN]	48.07	22	17	27	74	75.0165	28.73	14	25	135.651	47.65	25	49	724	83.2121	5.03369
P06733	Alpha-enolase OS=Homo sapiens GN=ENO1 PE=1 SV=2 - [ENOA_HUMAN]	53.92	18	16	16	39	13.8183	22.35	5	5	91.7069	44.7	14	34	434	47.1393	7.38623
P11142	Heat shock cognate 71 kDa protein OS=Homo sapiens GN=HSPA8 PE=1 SV=1 - [HSP7C_HUMAN]	45.2	34	15	18	81	92.0763	15.02	5	27	179.183	41.02	17	54	646	70.8542	5.51611
P68104	Elongation factor 1-alpha 1 OS=Homo sapiens GN=EEF1A1 PE=1 SV=1 - [EF1A1_HUMAN]	36.8	39	15	15	67	47.3604	20.78	7	16	165.591	36.8	15	51	462	50.1091	9.01221
P14618	Pyruvate kinase PKM OS=Homo sapiens GN=PKM PE=1 SV=4 - [KPYM_HUMAN]	33.9	22	14	14	31	24.9826	7.34	3	9	62.7703	33.15	13	22	531	57.9	7.84033
P25705	ATP synthase subunit alpha, mitochondrial OS=Homo sapiens GN=ATP5A1 PE=1 SV=1 - [ATPA_HUMAN]	30.02	7	14	14	30	28.2862	14.47	7	12	46.2374	26.04	11	18	553	59.7136	9.12939
B7Z597	cDNA FLJ54373, highly similar to 60 kDa heat shock protein, mitochondrial OS=Homo sapiens PE=2 SV=1 - [B7Z597_HUMAN]	37.41	17	13	13	82	24.6704	17.73	6	9	245.204	32.62	11	73	564	60.0098	5.74463
B0YJC4	Vimentin OS=Homo sapiens GN=VIM PE=1 SV=1 - [B0YJC4_HUMAN]	32.71	11	13	13	22		0			43.2573	32.71	13	22	431	49.6231	5.24951
P04406	Glyceraldehyde-3-phosphate dehydrogenase OS=Homo sapiens GN=GAPDH PE=1 SV=3 - [G3P_HUMAN]	48.36	7	12	12	36	28.9109	24.18	6	10	75.1574	40	9	26	335	36.0304	8.45557
P06576	ATP synthase subunit beta, mitochondrial OS=Homo sapiens GN=ATP5B PE=1 SV=3 - [ATPB_HUMAN]	40.45	6	12	12	21	2.33231	9.07	2	2	47.2752	40.45	12	19	529	56.5246	5.40186
P00918	Carbonic anhydrase 2 OS=Homo sapiens GN=CA2 PE=1 SV=2 - [CAH2_HUMAN]	60	4	11	11	43	69.1717	60	11	34	14.9582	34.62	6	9	260	29.2279	7.40088
A0A1U9X8Y4	Chloride intracellular channel protein OS=Homo sapiens PE=3 SV=1 - [A0A1U9X8Y4_HUMAN]	59.17	3	11	11	22	14.1788	22.5	3	7	38.4508	56.67	10	15	240	26.7767	5.26221
B3KPS3	Tubulin alpha chain OS=Homo sapiens PE=2 SV=1 - [B3KPS3_HUMAN]	54.33	26	11	17	46	27.9706	23.8	4	9	118.831	53.37	15	37	416	46.2118	5.12256
P04075	Fructose-bisphosphate aldolase A OS=Homo sapiens GN=ALDOA PE=1 SV=2 - [ALDOA_HUMAN]	43.41	12	9	9	36	45.2677	29.12	4	11	68.7378	43.41	8	25	364	39.3953	8.08936
P07900	Heat shock protein HSP 90-alpha OS=Homo sapiens GN=HSP90AA1 PE=1 SV=5 - [HS90A_HUMAN]	35.38	21	9	18	42	41.0991	14.34	5	13	65.5105	31.28	17	29	732	84.6067	5.021
Q96HX3	Dolichyl-diphosphooligosaccharide--protein glycosyltransferase subunit 1 (Fragment) OS=Homo sapiens PE=2 SV=1 - [Q96HX3_HUMAN]	26.23	8	9	9	14	2.47128	5.81	1	1	32.6167	26.23	8	13	568	64.5417	6.55127
Q59GX5	L-plastin variant (Fragment) OS=Homo sapiens PE=2 SV=1 - [Q59GX5_HUMAN]	24.3	6	9	9	11	12.098	14.66	5	6	14.4126	12.05	4	5	498	55.6833	5.33838
Q14697	Neutral alpha-glucosidase AB OS=Homo sapiens GN=GANAB PE=1 SV=3 - [GANAB_HUMAN]	17.37	10	9	9	18	6.14775	6.14	3	4	37.7632	13.98	8	14	944	106.807	6.13818
P13639	Elongation factor 2 OS=Homo sapiens GN=EEF2 PE=1 SV=4 - [EF2_HUMAN]	15.03	7	9	9	17	21.6231	7.69	4	7	22.0267	14.92	8	10	858	95.277	6.82959
P07737	Profilin-1 OS=Homo sapiens GN=PFN1 PE=1 SV=2 - [PROF1_HUMAN]	57.14	3	8	8	29	22.2257	32.86	5	7	65.8249	57.14	7	22	140	15.0446	8.26514
P09382	Galectin-1 OS=Homo sapiens GN=LGALS1 PE=1 SV=2 - [LEG1_HUMAN]	54.07	1	8	8	16	4.97667	25.93	3	3	29.4665	54.07	8	13	135	14.7062	5.50342
Q96BA7	HNRPU protein OS=Homo sapiens PE=2 SV=1 - [Q96BA7_HUMAN]	16.76	18	8	8	14	7.58236	8.03	2	3	26.2237	16.34	7	11	722	79.6658	7.86963
A0A024R1Y2	ATP-citrate synthase OS=Homo sapiens GN=ACLY PE=3 SV=1 - [A0A024R1Y2_HUMAN]	10.08	5	8	8	10	2.29968	0.82	1	1	22.2647	9.26	7	9	1091	119.695	7.32764
Q86XU5	MYH9 protein (Fragment) OS=Homo sapiens GN=MYH9 PE=2 SV=1 - [Q86XU5_HUMAN]	9.32	10	8	8	14	11.6448	2.11	2	3	36.0277	7.21	6	11	1374	158.653	6.01123
Q00610	Clathrin heavy chain 1 OS=Homo sapiens GN=CLTC PE=1 SV=5 - [CLH1_HUMAN]	7.16	5	8	8	11		0			30.538	7.16	8	11	1675	191.493	5.69385
B4DNH8	Annexin OS=Homo sapiens PE=2 SV=1 - [B4DNH8_HUMAN]	50	27	7	7	13	6.03802	8.25	1	2	27.4849	50	7	11	194	21.6561	6.354
B4DHR1	cDNA FLJ53009, highly similar to Calreticulin OS=Homo sapiens PE=2 SV=1 - [B4DHR1_HUMAN]	43.87	5	7	7	23	16.0479	10.85	2	5	49.2226	43.87	7	18	212	24.2718	5.10986
P08758	Annexin A5 OS=Homo sapiens GN=ANXA5 PE=1 SV=2 - [ANXA5_HUMAN]	23.44	5	7	7	15	4.54077	7.19	2	2	28.3376	18.75	5	13	320	35.9144	5.04639
W8QEH3	Lamin A/C OS=Homo sapiens GN=LMNA PE=3 SV=1 - [W8QEH3_HUMAN]	16.61	9	7	7	9	0	2.1	1	1	16.4982	14.51	6	8	572	65.0776	6.84424
A8K486	Peptidyl-prolyl cis-trans isomerase OS=Homo sapiens PE=2 SV=1 - [A8K486_HUMAN]	47.88	8	6	6	22	9.80952	30.3	3	3	62.0301	47.88	6	19	165	18.0018	6.90283
F8W6I7	Heterogeneous nuclear ribonucleoprotein A1 OS=Homo sapiens GN=HNRNPA1 PE=1 SV=2 - [F8W6I7_HUMAN]	30.29	16	6	6	11		0			27.271	30.29	6	11	307	33.1348	9.12939
Q0QF37	Malate dehydrogenase (Fragment) OS=Homo sapiens GN=MDH2 PE=2 SV=1 - [Q0QF37_HUMAN]	28.85	6	6	6	11		0			40.1948	28.85	6	11	305	31.9488	7.88428
A0A024RC87	Ribonuclease/angiogenin inhibitor 1, isoform CRA_a OS=Homo sapiens GN=RNH1 PE=4 SV=1 - [A0A024RC87_HUMAN]	27.85	11	6	6	9	2.89323	6.36	1	1	24.8091	21.49	5	8	456	49.3848	4.84326
P50395	Rab GDP dissociation inhibitor beta OS=Homo sapiens GN=GDI2 PE=1 SV=2 - [GDIB_HUMAN]	26.29	13	6	6	10		0			28.5439	26.29	6	10	445	50.6309	6.46826
P55072	Transitional endoplasmic reticulum ATPase OS=Homo sapiens GN=VCP PE=1 SV=4 - [TERA_HUMAN]	12.53	9	6	6	9	0	2.61	1	2	10.3978	12.53	6	7	806	89.2657	5.26221
P12814	Alpha-actinin-1 OS=Homo sapiens GN=ACTN1 PE=1 SV=2 - [ACTN1_HUMAN]	9.42	38	6	6	11	0	2.02	1	1	23.8205	9.42	6	10	892	102.993	5.41455
A0A0U1RQF0	Fatty acid synthase OS=Homo sapiens GN=FASN PE=1 SV=1 - [A0A0U1RQF0_HUMAN]	5.22	3	6	6	8	0	1.51	1	1	18.1719	5.22	6	7	2509	273.026	6.46826
P07437	Tubulin beta chain OS=Homo sapiens GN=TUBB PE=1 SV=2 - [TBB5_HUMAN]	56.98	56	5	20	83	38.1987	38.29	10	13	209.927	56.98	19	70	444	49.639	4.89404
D6RAC2	Receptor of-activated protein C kinase 1 OS=Homo sapiens GN=RACK1 PE=1 SV=1 - [D6RAC2_HUMAN]	34.2	26	5	5	6					18.742	34.2	5	6	269	29.7318	6.41748
A0A0A0MSI0	Peroxiredoxin-1 (Fragment) OS=Homo sapiens GN=PRDX1 PE=1 SV=1 - [A0A0A0MSI0_HUMAN]	33.33	4	5	6	9	3.54579	14.62	2	2	16.328	33.33	6	7	171	18.9637	6.91748
I3L398	Protein disulfide-isomerase (Fragment) OS=Homo sapiens GN=P4HB PE=1 SV=1 - [I3L398_HUMAN]	30.5	12	5	5	11	2.12953	11.5	2	2	15.317	30.5	5	9	200	22.9908	5.021
B2RE88	cDNA, FLJ96465, highly similar to Homo sapiens solute carrier family 25 (mitochondrial carrier;phosphate carrier), member 3 (SLC25A3), nuclear gene encodingmitochondrial protein, transcript variant 1b... OS=Homo sapiens PE=2 SV=1 - [B2RE88_HUMAN]	26.87	9	5	5	16	18.8889	18.01	3	7	18.8991	23.55	4	9	361	39.9226	9.36377
B4DL86	6-phosphogluconate dehydrogenase, decarboxylating OS=Homo sapiens PE=2 SV=1 - [B4DL86_HUMAN]	24.71	9	5	5	7	2.83093	13.29	2	2	13.9348	11.42	3	5	429	47.4448	6.46826
P00558	Phosphoglycerate kinase 1 OS=Homo sapiens GN=PGK1 PE=1 SV=3 - [PGK1_HUMAN]	23.74	8	5	5	7	6.30662	11.99	2	2	10.747	11.75	3	5	417	44.5861	8.104
Q04760	Lactoylglutathione lyase OS=Homo sapiens GN=GLO1 PE=1 SV=4 - [LGUL_HUMAN]	23.37	2	5	5	7	0	9.78	1	1	10.4733	23.37	5	6	184	20.7642	5.31299
P61158	Actin-related protein 3 OS=Homo sapiens GN=ACTR3 PE=1 SV=3 - [ARP3_HUMAN]	20.1	13	5	5	5	5.57838	6.94	2	2	8.34079	13.16	3	3	418	47.341	5.88428
P17987	T-complex protein 1 subunit alpha OS=Homo sapiens GN=TCP1 PE=1 SV=1 - [TCPA_HUMAN]	17.81	9	5	5	6		0			17.5387	17.81	5	6	556	60.3056	6.11279
B7Z4V2	cDNA FLJ51907, highly similar to Stress-70 protein, mitochondrial OS=Homo sapiens PE=2 SV=1 - [B7Z4V2_HUMAN]	16.39	9	5	5	10		0			20.4949	16.39	5	10	665	72.3561	5.93506
P22626	Heterogeneous nuclear ribonucleoproteins A2/B1 OS=Homo sapiens GN=HNRNPA2B1 PE=1 SV=2 - [ROA2_HUMAN]	15.58	4	5	5	6	2.55235	6.8	1	1	12.385	13.31	4	5	353	37.4067	8.95361
P29401	Transketolase OS=Homo sapiens GN=TKT PE=1 SV=3 - [TKT_HUMAN]	14.77	11	5	5	7	3.70295	5.46	1	1	13.7036	9.31	4	6	623	67.8347	7.66455
B3KU66	cDNA FLJ39263 fis, clone OCBBF2009571, highly similar to ATP-dependent RNA helicase A (EC 3.6.1.-) OS=Homo sapiens PE=2 SV=1 - [B3KU66_HUMAN]	13.48	2	5	5	13	0	2.19	1	2	24.9872	13.48	5	11	549	59.9093	9.45166
H0YA55	Serum albumin (Fragment) OS=Homo sapiens GN=ALB PE=1 SV=1 - [H0YA55_HUMAN]	13.22	14	5	5	12	5.03755	5.95	2	2	21.7241	10.57	4	10	454	51.5358	6.94678
Q59FC6	Tumor rejection antigen (Gp96) 1 variant (Fragment) OS=Homo sapiens PE=2 SV=1 - [Q59FC6_HUMAN]	12.67	9	5	6	25	11.8278	5.21	3	3	81.5185	10.24	5	22	576	65.9123	5.18604
P22314	Ubiquitin-like modifier-activating enzyme 1 OS=Homo sapiens GN=UBA1 PE=1 SV=3 - [UBA1_HUMAN]	9.64	5	5	5	11	7.53494	5.48	2	7	10.9245	4.16	3	4	1058	117.774	5.75732
B3KM80	Nucleolin, isoform CRA_c OS=Homo sapiens GN=NCL PE=2 SV=1 - [B3KM80_HUMAN]	8.96	6	5	5	7	0	1.87	1	1	18.4275	7.09	4	6	536	58.5193	4.66553
A0A1S5UZ39	Hemoglobin subunit alpha OS=Homo sapiens GN=HBA2 PE=2 SV=1 - [A0A1S5UZ39_HUMAN]	54.01	24	4	5	31	13.8744	33.16	2	6	56.2651	54.01	5	25	187	20.1333	8.89502
B4DJC8	cDNA FLJ51215, highly similar to ADP-ribosylation factor 1 OS=Homo sapiens PE=2 SV=1 - [B4DJC8_HUMAN]	51.92	17	4	4	5	3.28349	18.59	1	1	10.06	33.33	3	4	156	17.9453	8.646
G3V1A4	Cofilin 1 (Non-muscle), isoform CRA_a OS=Homo sapiens GN=CFL1 PE=1 SV=1 - [G3V1A4_HUMAN]	46.98	9	4	4	12	13.7568	28.19	2	3	29.054	28.19	3	9	149	16.8008	8.35303
P52566	Rho GDP-dissociation inhibitor 2 OS=Homo sapiens GN=ARHGDIB PE=1 SV=3 - [GDIR2_HUMAN]	42.79	6	4	4	5	0	10.95	1	1	8.40729	31.84	3	4	201	22.9736	5.21143
P04792	Heat shock protein beta-1 OS=Homo sapiens GN=HSPB1 PE=1 SV=2 - [HSPB1_HUMAN]	35.61	4	4	4	10	0	7.32	1	1	28.3252	35.61	4	9	205	22.7685	6.40479
C9J9K3	40S ribosomal protein SA (Fragment) OS=Homo sapiens GN=RPSA PE=1 SV=8 - [C9J9K3_HUMAN]	30.04	7	4	4	12	14.1171	24.33	3	4	26.1825	30.04	4	8	263	29.386	5.24951
A8MUD9	60S ribosomal protein L7 OS=Homo sapiens GN=RPL7 PE=1 SV=1 - [A8MUD9_HUMAN]	26.92	4	4	4	6	3.20806	9.13	1	1	13.4409	26.92	4	5	208	24.4174	10.6675
B2R9S4	cDNA, FLJ94534, highly similar to Homo sapiens capping protein (actin filament), gelsolin-like(CAPG), mRNA OS=Homo sapiens PE=2 SV=1 - [B2R9S4_HUMAN]	25.57	6	4	4	9	0	7.18	1	1	15.4758	25.57	4	8	348	38.4735	6.3667
P25787	Proteasome subunit alpha type-2 OS=Homo sapiens GN=PSMA2 PE=1 SV=2 - [PSA2_HUMAN]	24.36	6	4	4	6					21.0666	24.36	4	6	234	25.8823	7.43018
F5H018	GTP-binding nuclear protein Ran (Fragment) OS=Homo sapiens GN=RAN PE=1 SV=8 - [F5H018_HUMAN]	24.24	8	4	4	10	0	16.67	2	2	16.0638	16.67	3	8	198	22.4217	8.73389
F8VW21	60S acidic ribosomal protein P0 (Fragment) OS=Homo sapiens GN=RPLP0 PE=1 SV=1 - [F8VW21_HUMAN]	21.31	15	4	4	7	3.18214	11.07	1	1	19.8791	21.31	4	6	244	26.8842	8.96826
B4DDM1	cDNA FLJ59460, highly similar to Protein disulfide-isomerase A3 (EC 5.3.4.1) OS=Homo sapiens PE=2 SV=1 - [B4DDM1_HUMAN]	20.07	5	4	4	5		0			9.46052	20.07	4	5	279	31.8523	7.37158
P50897	Palmitoyl-protein thioesterase 1 OS=Homo sapiens GN=PPT1 PE=1 SV=1 - [PPT1_HUMAN]	17.32	8	4	4	14	5.99964	4.58	1	2	35.6469	17.32	4	12	306	34.1713	6.52197
A6NLN1	Polypyrimidine tract binding protein 1, isoform CRA_b OS=Homo sapiens GN=PTBP1 PE=1 SV=4 - [A6NLN1_HUMAN]	17.08	10	4	4	9					21.7408	17.08	4	9	527	56.4753	9.37842
B7Z4U6	cDNA FLJ55803, highly similar to Gelsolin OS=Homo sapiens PE=2 SV=1 - [B7Z4U6_HUMAN]	16.11	11	4	4	5	12.4454	13.5	3	4	3.60865	2.61	1	1	689	75.7049	5.80811
B4DUQ1	cDNA FLJ54552, highly similar to Heterogeneous nuclear ribonucleoprotein K OS=Homo sapiens PE=2 SV=1 - [B4DUQ1_HUMAN]	15.72	8	4	4	11	7.13972	3.42	1	2	35.1029	15.72	4	9	439	48.4802	5.92236
A8K7F6	cDNA FLJ78244, highly similar to Homo sapiens eukaryotic translation initiation factor 4A, isoform 1 (EIF4A1), mRNA OS=Homo sapiens PE=2 SV=1 - [A8K7F6_HUMAN]	15.52	27	4	4	6	3.26851	3.45	1	1	9.81437	12.07	3	5	406	46.0926	5.47803
Q15084	Protein disulfide-isomerase A6 OS=Homo sapiens GN=PDIA6 PE=1 SV=1 - [PDIA6_HUMAN]	14.77	1	4	4	6	2.52068	3.86	1	1	14.5368	14.77	4	5	440	48.0913	5.08447
A6NKB8	Aminopeptidase B OS=Homo sapiens GN=RNPEP PE=1 SV=1 - [A6NKB8_HUMAN]	14.24	6	4	4	6	3.01539	4.09	1	1	14.4983	14.24	4	5	611	68.1253	6.01123
P27824	Calnexin OS=Homo sapiens GN=CANX PE=1 SV=2 - [CALX_HUMAN]	13.68	13	4	4	5	6.36771	5.41	1	2	5.17238	8.28	3	3	592	67.5259	4.60205
Q7Z759	CCT8 protein OS=Homo sapiens GN=CCT8 PE=2 SV=1 - [Q7Z759_HUMAN]	13.28	5	4	4	9	10.3546	9.66	3	4	11.4888	10.26	3	5	497	54.0717	5.31299
B4DMJ6	cDNA FLJ50996, highly similar to 60S ribosomal protein L4 OS=Homo sapiens PE=2 SV=1 - [B4DMJ6_HUMAN]	11.11	9	4	4	5	2.69501	4.11	1	1	10.2032	10.87	3	4	414	45.9835	11.356
A0A090N8G0	Glycyl-tRNA synthetase OS=Homo sapiens GN=GARS PE=4 SV=1 - [A0A090N8G0_HUMAN]	10.66	3	4	4	5		0			11.4339	10.66	4	5	685	77.4813	6.23975
P02765	Alpha-2-HS-glycoprotein OS=Homo sapiens GN=AHSG PE=1 SV=1 - [FETUA_HUMAN]	7.08	4	4	4	9		0			17.7868	7.08	4	9	367	39.2997	5.71924
P05387	60S acidic ribosomal protein P2 OS=Homo sapiens GN=RPLP2 PE=1 SV=1 - [RLA2_HUMAN]	46.96	2	3	3	11	6.70158	45.22	2	3	31.1615	18.26	2	8	115	11.6578	4.53857
B4E1M5	cDNA FLJ52179, highly similar to 60S ribosomal protein L9 OS=Homo sapiens PE=2 SV=1 - [B4E1M5_HUMAN]	37.41	6	3	3	5	2.48063	9.52	1	1	14.0581	37.41	3	4	147	16.9331	10.6968
B7Z6P1	cDNA FLJ53662, highly similar to Actin, alpha skeletal muscle OS=Homo sapiens PE=2 SV=1 - [B7Z6P1_HUMAN]	34.4	51	3	14	61	79.0462	27.41	11	30	77.357	32.65	10	31	343	38.5541	5.37646
B4DJI1	cDNA FLJ52549, highly similar to L-lactate dehydrogenase A chain (EC 1.1.1.27) OS=Homo sapiens PE=2 SV=1 - [B4DJI1_HUMAN]	25.25	22	3	4	72	85.2223	25.25	4	29	136.658	13.77	3	43	305	33.5717	8.45557
P63104	14-3-3 protein zeta/delta OS=Homo sapiens GN=YWHAZ PE=1 SV=1 - [1433Z_HUMAN]	24.9	14	3	3	4	3.29845	5.71	1	1	2.67451	19.18	2	3	245	27.7277	4.79248
D6RF44	Heterogeneous nuclear ribonucleoprotein D0 (Fragment) OS=Homo sapiens GN=HNRNPD PE=1 SV=8 - [D6RF44_HUMAN]	24.32	14	3	4	8	5.01165	7.21	1	2	9.68739	24.32	4	6	111	12.5455	8.57275
B4DKL5	cDNA FLJ51983, highly similar to Phosphoglycerate mutase 1 (EC 5.4.2.1) OS=Homo sapiens PE=2 SV=1 - [B4DKL5_HUMAN]	22.18	13	3	3	4	5.08265	7.53	1	1	10.2324	14.64	2	3	239	27.0799	8.23584
Q5STU3	Spliceosome RNA helicase DDX39B OS=Homo sapiens GN=DDX39B PE=1 SV=2 - [Q5STU3_HUMAN]	22.12	40	3	6	10	0	5.18	1	2	15.6169	22.12	6	8	425	48.7938	7.07861
P60953	Cell division control protein 42 homolog OS=Homo sapiens GN=CDC42 PE=1 SV=2 - [CDC42_HUMAN]	21.99	9	3	3	4		0			5.26282	21.99	3	4	191	21.245	6.55127
M0QZN2	40S ribosomal protein S5 OS=Homo sapiens GN=RPS5 PE=1 SV=1 - [M0QZN2_HUMAN]	21.64	5	3	3	3		0			8.16035	21.64	3	3	134	14.7537	8.48486
B4DW05	cDNA FLJ60175, highly similar to Prohibitin-2 OS=Homo sapiens PE=2 SV=1 - [B4DW05_HUMAN]	21.6	8	3	3	3					8.08828	21.6	3	3	213	23.6876	9.23193
P62241	40S ribosomal protein S8 OS=Homo sapiens GN=RPS8 PE=1 SV=2 - [RS8_HUMAN]	20.67	2	3	3	3		0			3.55401	20.67	3	3	208	24.1902	10.3159
P07195	L-lactate dehydrogenase B chain OS=Homo sapiens GN=LDHB PE=1 SV=2 - [LDHB_HUMAN]	18.86	16	3	4	33	27.064	18.86	4	10	75.764	12.28	3	23	334	36.6151	6.04932
Q6PJT4	MSN protein (Fragment) OS=Homo sapiens GN=MSN PE=2 SV=1 - [Q6PJT4_HUMAN]	17.93	9	3	5	9	4.29748	6.38	2	3	13.808	13.68	4	6	329	38.8024	9.34912
P27695	DNA-(apurinic or apyrimidinic site) lyase OS=Homo sapiens GN=APEX1 PE=1 SV=2 - [APEX1_HUMAN]	16.67	1	3	3	3	4.50452	6.29	1	1	5.42809	10.38	2	2	318	35.5322	8.11865
B4DRX3	60S ribosomal protein L6 OS=Homo sapiens PE=2 SV=1 - [B4DRX3_HUMAN]	16.3	9	3	3	5					15.6611	16.3	3	5	227	26.0569	10.6675
B7Z2F4	T-complex protein 1 subunit delta OS=Homo sapiens PE=2 SV=1 - [B7Z2F4_HUMAN]	15.17	5	3	3	6	11.1082	11.05	2	3	10.4396	7.2	2	3	389	42.2726	7.60596
P62269	40S ribosomal protein S18 OS=Homo sapiens GN=RPS18 PE=1 SV=3 - [RS18_HUMAN]	14.47	2	3	3	3	1.94944	7.24	1	1	1.95716	7.24	2	2	152	17.7079	10.9897
P00491	Purine nucleoside phosphorylase OS=Homo sapiens GN=PNP PE=1 SV=2 - [PNPH_HUMAN]	14.19	6	3	3	6		0			16.9211	14.19	3	6	289	32.0972	6.94678
Q32XH3	Ribosomal protein L18a-like protein OS=Homo sapiens PE=2 SV=1 - [Q32XH3_HUMAN]	13.97	11	3	3	4					4.18697	13.97	3	4	136	15.7811	10.272
F8VQ14	T-complex protein 1 subunit beta OS=Homo sapiens GN=CCT2 PE=1 SV=1 - [F8VQ14_HUMAN]	11.3	4	3	3	5		0			8.03102	11.3	3	5	416	44.7846	6.53662
P22234	Multifunctional protein ADE2 OS=Homo sapiens GN=PAICS PE=1 SV=3 - [PUR6_HUMAN]	10.82	4	3	3	3					9.29143	10.82	3	3	425	47.0491	7.2251
B4E356	cDNA FLJ54993, highly similar to ATP-dependent DNA helicase 2 subunit 1 (EC 3.6.1.-) OS=Homo sapiens PE=2 SV=1 - [B4E356_HUMAN]	10.71	6	3	3	5		0			13.8468	10.71	3	5	476	54.4177	8.86572
P39023	60S ribosomal protein L3 OS=Homo sapiens GN=RPL3 PE=1 SV=2 - [RL3_HUMAN]	10.67	15	3	3	4					4.69205	10.67	3	4	403	46.0798	10.1841
B3KTA3	Fascin OS=Homo sapiens PE=2 SV=1 - [B3KTA3_HUMAN]	10.59	6	3	3	5	2.64201	3.39	1	1	10.3944	10.59	3	4	472	52.244	7.6499
B4DE36	Glucose-6-phosphate isomerase OS=Homo sapiens PE=2 SV=1 - [B4DE36_HUMAN]	9.62	16	3	3	7	0	3.96	1	1	18.4803	5.66	2	6	530	60.1477	8.14795
Q53T09	Putative uncharacterized protein XRCC5 (Fragment) OS=Homo sapiens GN=XRCC5 PE=4 SV=1 - [Q53T09_HUMAN]	8.63	2	3	3	3		0			4.941	8.63	3	3	568	64.2029	5.99854
B3KW21	cDNA FLJ41945 fis, clone PLACE6019676, highly similar to Coatomer subunit gamma OS=Homo sapiens PE=2 SV=1 - [B3KW21_HUMAN]	6.07	7	3	3	4					7.28188	6.07	3	4	610	67.7614	5.0083
B2RBR9	cDNA, FLJ95650, highly similar to Homo sapiens karyopherin (importin) beta 1 (KPNB1), mRNA OS=Homo sapiens PE=2 SV=1 - [B2RBR9_HUMAN]	5.25	6	3	3	3		0			9.39336	5.25	3	3	876	97.122	4.77979
P07814	Bifunctional glutamate/proline--tRNA ligase OS=Homo sapiens GN=EPRS PE=1 SV=5 - [SYEP_HUMAN]	4.1	7	3	3	3		0			4.39912	4.1	3	3	1512	170.483	7.32764
A4QPB0	IQ motif containing GTPase activating protein 1 OS=Homo sapiens GN=IQGAP1 PE=1 SV=1 - [A4QPB0_HUMAN]	2.96	13	3	3	3		0			5.49684	2.96	3	3	1657	189.162	6.48096
Q14204	Cytoplasmic dynein 1 heavy chain 1 OS=Homo sapiens GN=DYNC1H1 PE=1 SV=5 - [DYHC1_HUMAN]	1.16	1	3	3	5	2.99262	0.34	1	1	12.9061	1.16	3	4	4646	532.072	6.40479
P78527	DNA-dependent protein kinase catalytic subunit OS=Homo sapiens GN=PRKDC PE=1 SV=3 - [PRKDC_HUMAN]	0.92	2	3	3	5		0			11.5202	0.92	3	5	4128	468.788	7.12256
Q8WVW5	Putative uncharacterized protein (Fragment) OS=Homo sapiens PE=2 SV=1 - [Q8WVW5_HUMAN]	84.3	94	2	25	132	104.024	77.69	19	41	290.386	82.64	21	91	363	40.4772	6.13818
Q16777	Histone H2A type 2-C OS=Homo sapiens GN=HIST2H2AC PE=1 SV=4 - [H2A2C_HUMAN]	58.14	7	2	5	17	19.1693	36.43	2	4	47.4014	58.14	5	13	129	13.9798	10.9019
Q7Z612	Acidic ribosomal phosphoprotein P1 OS=Homo sapiens PE=2 SV=1 - [Q7Z612_HUMAN]	52.21	4	2	2	4		0			11.8729	52.21	2	4	113	11.3917	4.36084
E9PN17	ATP synthase subunit g, mitochondrial OS=Homo sapiens GN=ATP5L PE=1 SV=1 - [E9PN17_HUMAN]	48.68	2	2	2	2	3.14002	48.68	1	1	0	11.84	1	1	76	8.44668	10.2866
Q8IWP6	Tubulin beta chain OS=Homo sapiens PE=2 SV=1 - [Q8IWP6_HUMAN]	47.42	29	2	17	73	36.1093	34.16	9	12	189.531	47.42	16	61	445	49.721	4.91943
E5RI99	60S ribosomal protein L30 (Fragment) OS=Homo sapiens GN=RPL30 PE=1 SV=1 - [E5RI99_HUMAN]	43.86	4	2	2	2	3.73409	33.33	1	1	2.95508	10.53	1	1	114	12.6476	9.5542
P04350	Tubulin beta-4A chain OS=Homo sapiens GN=TUBB4A PE=1 SV=2 - [TBB4A_HUMAN]	43.47	29	2	16	69	36.1093	29.95	8	11	174.45	43.47	15	58	444	49.5539	4.88135
Q6B823	Histone H4 (Fragment) OS=Homo sapiens PE=3 SV=1 - [Q6B823_HUMAN]	41.86	3	2	2	4					10.2872	41.86	2	4	43	4.91284	10.9165
P31949	Protein S100-A11 OS=Homo sapiens GN=S100A11 PE=1 SV=2 - [S10AB_HUMAN]	40.95	2	2	2	4	4.83276	30.48	1	1	6.99512	10.48	1	3	105	11.7328	7.12256
B5BUQ8	Interleukin-1 beta (Fragment) OS=Homo sapiens GN=IL1B PE=2 SV=1 - [B5BUQ8_HUMAN]	38.56	3	2	2	2					5.49116	38.56	2	2	153	17.3657	6.15088
A0A024R3X7	Heat shock 10kDa protein 1 (Chaperonin 10), isoform CRA_d OS=Homo sapiens GN=HSPE1 PE=3 SV=1 - [A0A024R3X7_HUMAN]	36.62	6	2	2	8	10.0679	19.72	1	3	10.6822	36.62	2	5	71	7.53603	6.68311
E9PJD9	60S ribosomal protein L27a OS=Homo sapiens GN=RPL27A PE=1 SV=1 - [E9PJD9_HUMAN]	36.26	6	2	2	2	2.50403	24.18	1	1	1.64312	12.09	1	1	91	10.1206	10.2134
G3V4M8	Heterogeneous nuclear ribonucleoproteins C1/C2 (Fragment) OS=Homo sapiens GN=HNRNPC PE=1 SV=1 - [G3V4M8_HUMAN]	34.85	27	2	2	4					13.3068	34.85	2	4	66	7.27577	9.99365
B1AHF3	NADH-cytochrome b5 reductase 3 (Fragment) OS=Homo sapiens GN=CYB5R3 PE=1 SV=1 - [B1AHF3_HUMAN]	34.01	4	2	2	3					0	34.01	2	3	147	16.6859	9.72998
Q5T3N0	Annexin (Fragment) OS=Homo sapiens GN=ANXA1 PE=1 SV=1 - [Q5T3N0_HUMAN]	33.91	4	2	2	3	3.18105	13.04	1	1	5.17345	20.87	1	2	115	12.6346	6.55127
Q5T123	SH3 domain-binding glutamic acid-rich-like protein 3 OS=Homo sapiens GN=SH3BGRL3 PE=1 SV=1 - [Q5T123_HUMAN]	32.95	4	2	2	2	0	11.36	1	1	0	21.59	1	1	88	9.37476	9.36377
A7E2S3	RPS3 protein (Fragment) OS=Homo sapiens GN=RPS3 PE=2 SV=1 - [A7E2S3_HUMAN]	27.07	11	2	2	5					12.7987	27.07	2	5	133	14.7429	10.2573
C9J1E1	Biliverdin reductase A (Fragment) OS=Homo sapiens GN=BLVRA PE=1 SV=1 - [C9J1E1_HUMAN]	26.47	2	2	2	3	2.089	9.8	1	1	3.43996	16.67	1	2	102	11.2857	5.79541
Q59GN1	Proteasome subunit beta type (Fragment) OS=Homo sapiens PE=1 SV=1 - [Q59GN1_HUMAN]	26.02	3	2	2	3	8.61821	16.84	1	2	2.57973	9.18	1	1	196	21.2606	8.66064
A0A1B0GXB4	Sulfide:quinone oxidoreductase, mitochondrial (Fragment) OS=Homo sapiens GN=SQOR PE=4 SV=1 - [A0A1B0GXB4_HUMAN]	25.71	8	2	2	3		0			10.0293	25.71	2	3	140	15.0649	9.20264
E5RGR0	Acyl-protein thioesterase 1 (Fragment) OS=Homo sapiens GN=LYPLA1 PE=1 SV=1 - [E5RGR0_HUMAN]	25.38	6	2	2	2	3.06601	13.71	1	1	3.09026	11.68	1	1	197	20.8476	7.06396
C7DJS2	Glutathione S-transferase pi (Fragment) OS=Homo sapiens GN=GSTP1 PE=2 SV=1 - [C7DJS2_HUMAN]	25.17	4	2	2	6	2.54827	25.17	2	2	8.35267	25.17	2	4	151	16.6566	5.09717
P25398	40S ribosomal protein S12 OS=Homo sapiens GN=RPS12 PE=1 SV=3 - [RS12_HUMAN]	25	1	2	2	3					6.48349	25	2	3	132	14.5055	7.21045
C9JD32	60S ribosomal protein L23 (Fragment) OS=Homo sapiens GN=RPL23 PE=1 SV=1 - [C9JD32_HUMAN]	24.18	5	2	2	4	2.47549	24.18	1	1	10.6709	24.18	2	3	91	9.66339	11.4878
H0YJP3	Tryptophan--tRNA ligase, cytoplasmic (Fragment) OS=Homo sapiens GN=WARS PE=1 SV=1 - [H0YJP3_HUMAN]	23.78	2	2	2	5	2.60991	12.43	1	1	10.1214	23.78	2	4	185	20.114	8.76318
B4DRD7	cDNA FLJ54752, highly similar to Poly(rC)-binding protein 2 OS=Homo sapiens PE=2 SV=1 - [B4DRD7_HUMAN]	21.63	14	2	4	7	2.20755	3.9	1	1	15.7346	21.63	4	6	282	29.7182	7.7085
E9PRQ6	Acetyl-CoA acetyltransferase, mitochondrial OS=Homo sapiens GN=ACAT1 PE=1 SV=1 - [E9PRQ6_HUMAN]	20.57	3	2	2	4					11.6227	20.57	2	4	141	15.1501	9.46631
P61088	Ubiquitin-conjugating enzyme E2 N OS=Homo sapiens GN=UBE2N PE=1 SV=1 - [UBE2N_HUMAN]	20.39	6	2	2	3	2.11384	7.24	1	1	8.69114	13.16	1	2	152	17.127	6.56592
E7ERL0	Nucleoside diphosphate kinase A OS=Homo sapiens GN=NME1 PE=1 SV=1 - [E7ERL0_HUMAN]	20.14	6	2	2	6	5.56831	6.47	1	2	12.7497	20.14	2	4	139	15.2509	8.29443
Q2NKY5	Tubulin beta chain OS=Homo sapiens GN=TUBB6 PE=2 SV=1 - [Q2NKY5_HUMAN]	19.24	5	2	5	11	6.09535	7.38	2	3	24.9327	19.24	5	8	447	50.0581	4.89404
Q5JR07	Rho-related GTP-binding protein RhoC (Fragment) OS=Homo sapiens GN=RHOC PE=1 SV=1 - [Q5JR07_HUMAN]	18.9	18	2	2	5	2.71126	11.81	1	1	10.1792	7.09	1	4	127	14.3753	4.729
P30048	Thioredoxin-dependent peroxide reductase, mitochondrial OS=Homo sapiens GN=PRDX3 PE=1 SV=3 - [PRDX3_HUMAN]	18.75	2	2	2	3					8.26152	18.75	2	3	256	27.6752	7.78174
H3BNT7	26S proteasome non-ATPase regulatory subunit 7 OS=Homo sapiens GN=PSMD7 PE=1 SV=1 - [H3BNT7_HUMAN]	18.08	6	2	2	4					7.43301	18.08	2	4	177	20.0513	5.56689
B7ZAY2	cDNA, FLJ79346, highly similar to Ras-related protein Rap-1b OS=Homo sapiens PE=2 SV=1 - [B7ZAY2_HUMAN]	17.61	25	2	2	4	2.76662	9.86	1	1	5.74169	17.61	2	3	142	15.9793	9.0708
Q01469	Fatty acid-binding protein, epidermal OS=Homo sapiens GN=FABP5 PE=1 SV=3 - [FABP5_HUMAN]	17.04	2	2	2	2					4.45949	17.04	2	2	135	15.1546	7.00537
B3KTS5	cDNA FLJ38670 fis, clone HSYRA2000190, highly similar to Voltage-dependent anion-selective channel protein 1 OS=Homo sapiens PE=2 SV=1 - [B3KTS5_HUMAN]	16.96	3	2	3	5		0			12.5403	16.96	3	5	283	30.7245	7.89893
B4DWN1	cDNA FLJ52285, highly similar to Vesicular integral-membrane protein VIP36 OS=Homo sapiens PE=2 SV=1 - [B4DWN1_HUMAN]	16.49	6	2	2	2					5.70314	16.49	2	2	285	32.5571	6.53662
B3KP24	cDNA FLJ31012 fis, clone HLUNG2000217, highly similar to Guanine nucleotide-binding protein G(i), alpha-2 subunit OS=Homo sapiens PE=2 SV=1 - [B3KP24_HUMAN]	15.69	6	2	2	2					5.31815	15.69	2	2	274	31.4525	5.5542
F8VY02	Endoplasmic reticulum resident protein 29 OS=Homo sapiens GN=ERP29 PE=1 SV=1 - [F8VY02_HUMAN]	15.63	2	2	2	4	2.10166	9.38	1	1	5.59048	15.63	2	3	160	18.1044	8.00146
A0A0S2Z359	Solute carrier family 25 member 4 isoform 3 (Fragment) OS=Homo sapiens GN=SLC25A4 PE=2 SV=1 - [A0A0S2Z359_HUMAN]	15.38	10	2	2	3		0			4.67548	15.38	2	3	156	17.5411	9.81787
C9J673	Exportin-1 (Fragment) OS=Homo sapiens GN=XPO1 PE=1 SV=1 - [C9J673_HUMAN]	15.15	7	2	2	2					2.60625	15.15	2	2	132	15.2098	7.89893
K7EN27	Protein DJ-1 (Fragment) OS=Homo sapiens GN=PARK7 PE=1 SV=1 - [K7EN27_HUMAN]	15	3	2	2	4	3.30915	15	1	1	2.91403	15	2	3	160	16.9917	6.17627
Q06323	Proteasome activator complex subunit 1 OS=Homo sapiens GN=PSME1 PE=1 SV=1 - [PSME1_HUMAN]	14.86	5	2	2	2	0	10.04	1	1	3.73685	4.82	1	1	249	28.705	6.02393
P48047	ATP synthase subunit O, mitochondrial OS=Homo sapiens GN=ATP5O PE=1 SV=1 - [ATPO_HUMAN]	14.55	4	2	2	3		0			9.57409	14.55	2	3	213	23.2627	9.96436
P46783	40S ribosomal protein S10 OS=Homo sapiens GN=RPS10 PE=1 SV=1 - [RS10_HUMAN]	14.55	5	2	2	3		0			7.28918	14.55	2	3	165	18.8859	10.1548
P30085	UMP-CMP kinase OS=Homo sapiens GN=CMPK1 PE=1 SV=3 - [KCY_HUMAN]	14.29	5	2	2	2		0			0	14.29	2	2	196	22.2083	5.56689
H0YM70	Proteasome activator complex subunit 2 OS=Homo sapiens GN=PSME2 PE=1 SV=1 - [H0YM70_HUMAN]	14.04	6	2	2	3	2.09048	14.04	2	2	2.30048	7.02	1	1	228	25.9946	5.92236
Q8TAK2	Similar to catalase (Fragment) OS=Homo sapiens PE=2 SV=1 - [Q8TAK2_HUMAN]	13.6	3	2	2	3					5.00897	13.6	2	3	228	25.922	8.51416
K7ENY6	26S proteasome non-ATPase regulatory subunit 8 OS=Homo sapiens GN=PSMD8 PE=1 SV=2 - [K7ENY6_HUMAN]	13.18	6	2	2	2	2.04102	13.18	1	1	2.98829	11.63	1	1	129	13.4488	8.03076
Q8TBT6	Putative uncharacterized protein (Fragment) OS=Homo sapiens PE=2 SV=1 - [Q8TBT6_HUMAN]	12.7	2	2	2	2		0			7.19268	12.7	2	2	315	34.4675	8.86572
Q15365	Poly(rC)-binding protein 1 OS=Homo sapiens GN=PCBP1 PE=1 SV=2 - [PCBP1_HUMAN]	12.64	6	2	3	5	2.20755	3.09	1	1	14.3593	12.64	3	4	356	37.4739	7.09326
Q68DS2	Putative uncharacterized protein DKFZp779M0222 (Fragment) OS=Homo sapiens GN=DKFZp779M0222 PE=2 SV=1 - [Q68DS2_HUMAN]	12.38	4	2	2	6	4.21374	12.38	1	1	9.74923	12.38	2	5	210	22.9917	7.29834
F8WCJ1	Eukaryotic translation initiation factor 5A OS=Homo sapiens GN=EIF5A2 PE=1 SV=1 - [F8WCJ1_HUMAN]	12.38	8	2	2	9	8.50947	12.38	2	3	13.1888	12.38	2	6	105	11.6799	9.14404
H0YEN5	40S ribosomal protein S2 (Fragment) OS=Homo sapiens GN=RPS2 PE=1 SV=1 - [H0YEN5_HUMAN]	12.31	17	2	2	2		0			4.84298	12.31	2	2	195	21.1404	9.83252
H0YB39	Heterogeneous nuclear ribonucleoprotein H (Fragment) OS=Homo sapiens GN=HNRNPH1 PE=1 SV=1 - [H0YB39_HUMAN]	12.27	17	2	2	3					10.9973	12.27	2	3	277	30.4745	8.01611
C9J8U2	Nicotinate phosphoribosyltransferase OS=Homo sapiens GN=NAPRT PE=1 SV=1 - [C9J8U2_HUMAN]	12.04	4	2	2	2	4.55399	9.59	1	1	2.2041	2.45	1	1	490	52.1291	5.32568
O15302	CaM kinase II isoform OS=Homo sapiens PE=2 SV=1 - [O15302_HUMAN]	10.88	7	2	2	2					3.38492	10.88	2	2	239	26.7439	8.47021
A8K8G0	cDNA FLJ75113 OS=Homo sapiens PE=2 SV=1 - [A8K8G0_HUMAN]	10.58	4	2	2	2	0	10.58	1	1	0	8.17	1	1	208	22.95	4.55127
H0Y8L3	Transforming growth factor-beta-induced protein ig-h3 (Fragment) OS=Homo sapiens GN=TGFBI PE=1 SV=1 - [H0Y8L3_HUMAN]	10.11	4	2	2	3		0			6.82312	10.11	2	3	366	39.879	6.85889
B4DI39	cDNA FLJ54328, highly similar to Heat shock 70 kDa protein 1 OS=Homo sapiens PE=2 SV=1 - [B4DI39_HUMAN]	10.03	25	2	4	66	109.4	7.77	3	31	128.251	10.03	4	35	618	67.4896	5.50342
P62424	60S ribosomal protein L7a OS=Homo sapiens GN=RPL7A PE=1 SV=2 - [RL7A_HUMAN]	9.77	4	2	2	3		0			8.822	9.77	2	3	266	29.977	10.6089
D6RDU5	Septin-11 (Fragment) OS=Homo sapiens GN=SEPT11 PE=1 SV=1 - [D6RDU5_HUMAN]	9.68	6	2	2	2					2.46785	9.68	2	2	372	43.0859	6.30322
Q9NUQ9	Protein FAM49B OS=Homo sapiens GN=FAM49B PE=1 SV=1 - [FA49B_HUMAN]	9.57	6	2	2	2		0			3.44081	9.57	2	2	324	36.7246	6.06201
D3DTY9	Tripartite motif-containing 25, isoform CRA_a OS=Homo sapiens GN=TRIM25 PE=4 SV=1 - [D3DTY9_HUMAN]	9.48	3	2	2	2	4.32755	6.16	1	1	2.09761	3.32	1	1	422	47.8447	9.0708
Q5VU77	Ubiquitin-associated protein 2-like (Fragment) OS=Homo sapiens GN=UBAP2L PE=1 SV=1 - [Q5VU77_HUMAN]	9.43	5	2	2	2					4.83733	9.43	2	2	350	37.9382	6.7417
B4DQ93	cDNA FLJ52996, highly similar to Syntenin-1 OS=Homo sapiens PE=2 SV=1 - [B4DQ93_HUMAN]	9.4	3	2	2	2	2.95741	9.4	1	1	2.96876	8.65	1	1	266	29.1502	7.92822
B1ANR0	Polyadenylate-binding protein OS=Homo sapiens GN=PABPC4 PE=1 SV=1 - [B1ANR0_HUMAN]	9.27	17	2	5	6		0			20.6473	9.27	5	6	615	67.9279	9.45166
B3KXN4	cDNA FLJ45763 fis, clone N1ESE2000698, highly similar to WD repeat protein 1 OS=Homo sapiens PE=2 SV=1 - [B3KXN4_HUMAN]	9.11	8	2	2	2	3.93231	5.43	1	1	2.58334	3.68	1	1	571	62.0778	6.62451
M0QXS5	Heterogeneous nuclear ribonucleoprotein L (Fragment) OS=Homo sapiens GN=HNRNPL PE=1 SV=1 - [M0QXS5_HUMAN]	9.06	5	2	2	4		0			13.6704	9.06	2	4	530	58.4353	6.78564
Q5SZX6	T-complex protein 1 subunit gamma (Fragment) OS=Homo sapiens GN=CCT3 PE=1 SV=1 - [Q5SZX6_HUMAN]	9.06	9	2	2	3					6.76717	9.06	2	3	276	30.7417	6.93213
Q13011	Delta(3,5)-Delta(2,4)-dienoyl-CoA isomerase, mitochondrial OS=Homo sapiens GN=ECH1 PE=1 SV=2 - [ECH1_HUMAN]	8.84	4	2	2	3	3.00619	3.96	1	2	3.19408	4.88	1	1	328	35.7934	8.00146
P62136	Serine/threonine-protein phosphatase PP1-alpha catalytic subunit OS=Homo sapiens GN=PPP1CA PE=1 SV=1 - [PP1A_HUMAN]	8.79	18	2	2	2					0	8.79	2	2	330	37.4878	6.32861
Q96IR1	RPS4X protein (Fragment) OS=Homo sapiens GN=RPS4X PE=2 SV=2 - [Q96IR1_HUMAN]	8.64	4	2	2	5	4.33659	4.94	1	1	14.4766	8.64	2	4	243	27.2427	9.93506
P26641	Elongation factor 1-gamma OS=Homo sapiens GN=EEF1G PE=1 SV=3 - [EF1G_HUMAN]	8.01	4	2	3	6		0			18.1725	8.01	3	6	437	50.0871	6.66846
A0A0C4DGS1	Dolichyl-diphosphooligosaccharide--protein glycosyltransferase 48 kDa subunit OS=Homo sapiens GN=DDOST PE=1 SV=1 - [A0A0C4DGS1_HUMAN]	7.97	3	2	2	2					2.55877	7.97	2	2	439	48.769	5.69385
B4E2Z3	cDNA FLJ54090, highly similar to 4F2 cell-surface antigen heavy chain OS=Homo sapiens PE=2 SV=1 - [B4E2Z3_HUMAN]	7.83	7	2	2	2		0			2.67142	7.83	2	2	511	55.9047	5.17334
B4DE30	cDNA FLJ51711, highly similar to T-complex protein 1 subunit epsilon OS=Homo sapiens PE=2 SV=1 - [B4DE30_HUMAN]	7.73	13	2	2	4		0			13.6534	7.73	2	4	466	51.5117	5.52881
B3KSP2	cDNA FLJ36730 fis, clone UTERU2012610, highly similar to Peroxisomal multifunctional enzyme type 2 OS=Homo sapiens PE=2 SV=1 - [B3KSP2_HUMAN]	7.05	12	2	2	2		0			6.10537	7.05	2	2	596	64.5514	8.79248
B4DN87	cDNA FLJ52569, highly similar to Collagen-binding protein 2 OS=Homo sapiens PE=2 SV=1 - [B4DN87_HUMAN]	6.8	14	2	2	2		0			2.84244	6.8	2	2	397	44.1761	8.95361
B4DMG8	Glutamate dehydrogenase OS=Homo sapiens PE=2 SV=1 - [B4DMG8_HUMAN]	6.59	10	2	2	6	0	3.39	1	2	2.20915	6.59	2	4	501	55.6652	7.57666
B3KM77	cDNA FLJ10435 fis, clone NT2RP1000493, highly similar to Splicing factor 3B subunit 3 OS=Homo sapiens PE=2 SV=1 - [B3KM77_HUMAN]	6.36	4	2	2	2					7.38285	6.36	2	2	503	56.3936	5.63037
Q7KYM9	ORF protein OS=Homo sapiens GN=ORF PE=2 SV=1 - [Q7KYM9_HUMAN]	6.32	11	2	2	3		0			8.67065	6.32	2	3	570	59.9253	8.41162
F5GZQ3	Trifunctional enzyme subunit beta, mitochondrial OS=Homo sapiens GN=HADHB PE=1 SV=1 - [F5GZQ3_HUMAN]	6.32	7	2	2	5	2.01427	1.96	1	1	9.5332	6.32	2	4	459	49.5656	9.42236
B3KNM6	cDNA FLJ14968 fis, clone THYRO1000288, highly similar to CAAX prenyl protease 1 homolog (EC 3.4.24.84) OS=Homo sapiens PE=2 SV=1 - [B3KNM6_HUMAN]	5.96	2	2	2	4		0			10.7116	5.96	2	4	235	27.1081	8.67529
Q15813	Tubulin-specific chaperone E OS=Homo sapiens GN=TBCE PE=1 SV=1 - [TBCE_HUMAN]	5.31	2	2	2	3		0			5.35786	5.31	2	3	527	59.309	6.75635
B4DQY1	cDNA FLJ56133, highly similar to Serine/threonine-protein phosphatase 2A 65 kDa regulatory subunit A alpha isoform OS=Homo sapiens PE=2 SV=1 - [B4DQY1_HUMAN]	5.05	13	2	2	5		0			8.57506	5.05	2	5	555	61.4819	5.12256
B4DRF6	cDNA FLJ51591, highly similar to DNA replication licensing factor MCM6 (Fragment) OS=Homo sapiens PE=2 SV=1 - [B4DRF6_HUMAN]	5	3	2	2	4		0			7.73968	5	2	4	440	49.5319	5.18604
P28838	Cytosol aminopeptidase OS=Homo sapiens GN=LAP3 PE=1 SV=3 - [AMPL_HUMAN]	3.85	2	2	2	3		0			6.58499	3.85	2	3	519	56.1308	7.92822
A0A0A0MSX9	Isoleucine--tRNA ligase, cytoplasmic OS=Homo sapiens GN=IARS PE=1 SV=1 - [A0A0A0MSX9_HUMAN]	3.7	9	2	2	3	0	3.7	2	2	2.04729	1.29	1	1	1242	142.198	6.0874
Q96AW5	QARS protein (Fragment) OS=Homo sapiens GN=QARS PE=2 SV=2 - [Q96AW5_HUMAN]	3.63	22	2	2	2		0			5.7346	3.63	2	2	717	81.6537	7.15186
A0A140T936	Valine--tRNA ligase (Fragment) OS=Homo sapiens GN=VARS PE=1 SV=1 - [A0A140T936_HUMAN]	3.55	12	2	2	2	0	2.62	1	1	2.72601	0.93	1	1	1183	131.857	7.48877
P53621	Coatomer subunit alpha OS=Homo sapiens GN=COPA PE=1 SV=2 - [COPA_HUMAN]	3.19	1	2	2	3		0			8.85269	3.19	2	3	1224	138.258	7.66455
B4DKZ9	cDNA FLJ55705, highly similar to Threonyl-tRNA synthetase, cytoplasmic (EC 6.1.1.3) OS=Homo sapiens PE=2 SV=1 - [B4DKZ9_HUMAN]	3.16	8	2	2	4		0			9.6662	3.16	2	4	602	70.3158	8.55811
O95373	Importin-7 OS=Homo sapiens GN=IPO7 PE=1 SV=1 - [IPO7_HUMAN]	2.99	3	2	2	2		0			5.04855	2.99	2	2	1038	119.44	4.81787
P42704	Leucine-rich PPR motif-containing protein, mitochondrial OS=Homo sapiens GN=LRPPRC PE=1 SV=3 - [LPPRC_HUMAN]	2.87	5	2	2	2	2.72996	1.22	1	1	2.47789	1.65	1	1	1394	157.805	6.12549
Q9Y490	Talin-1 OS=Homo sapiens GN=TLN1 PE=1 SV=3 - [TLN1_HUMAN]	1.18	3	2	2	2		0			2.21961	1.18	2	2	2541	269.599	6.07471
F8WF79	Golgi reassembly-stacking protein 2 OS=Homo sapiens GN=GORASP2 PE=1 SV=1 - [F8WF79_HUMAN]	100	1	1	1	1					2.26033	100	1	1	23	2.42514	6.49365
Q562N0	Actin-like protein (Fragment) OS=Homo sapiens GN=ACT PE=4 SV=1 - [Q562N0_HUMAN]	85.44	35	1	4	31	22.9531	85.44	4	9	76.9166	57.28	3	22	103	11.4579	6.68311
Q53GK6	Beta actin variant (Fragment) OS=Homo sapiens PE=2 SV=1 - [Q53GK6_HUMAN]	81.6	82	1	24	131	105.365	75.2	19	41	286.268	73.87	20	90	375	41.6957	5.47803
A0A0S2Z3T1	Epoxide hydrolase 1 microsomal isoform 2 OS=Homo sapiens GN=EPHX1 PE=2 SV=1 - [A0A0S2Z3T1_HUMAN]	65	5	1	1	1	4.75933	65	1	1					60	6.83246	5.10986
X5DQZ7	Glutathione peroxidase 1 isoform A OS=Homo sapiens GN=GPX1 PE=2 SV=1 - [X5DQZ7_HUMAN]	63.04	1	1	1	1					3.83771	63.04	1	1	46	4.59848	9.14404
P04908	Histone H2A type 1-B/E OS=Homo sapiens GN=HIST1H2AB PE=1 SV=2 - [H2A1B_HUMAN]	60.77	8	1	6	15	17.744	39.23	3	4	42.1422	49.23	4	11	130	14.127	11.0483
Q9UM85	Beta-globin protein (Fragment) OS=Homo sapiens GN=beta-globin PE=4 SV=1 - [Q9UM85_HUMAN]	58.82	52	1	1	4		0			8.62247	58.82	1	4	17	2.10305	4.50049
Q9Y6X1	Stress-associated endoplasmic reticulum protein 1 OS=Homo sapiens GN=SERP1 PE=1 SV=1 - [SERP1_HUMAN]	56.06	1	1	1	1	3.23908	56.06	1	1					66	7.36893	11.0044
F8WF65	Elongation factor 1-beta OS=Homo sapiens GN=EEF1B2 PE=1 SV=1 - [F8WF65_HUMAN]	51.72	4	1	1	1					3.05736	51.72	1	1	29	3.1025	4.4624
P16104	Histone H2AX OS=Homo sapiens GN=H2AFX PE=1 SV=2 - [H2AX_HUMAN]	50.35	8	1	5	11	14.9855	23.08	2	3	29.3907	47.55	4	8	143	15.1354	10.7407
H0YFB7	Protein quaking (Fragment) OS=Homo sapiens GN=QKI PE=1 SV=1 - [H0YFB7_HUMAN]	50	2	1	1	1					0	50	1	1	34	4.03592	5.0083
P68371	Tubulin beta-4B chain OS=Homo sapiens GN=TUBB4B PE=1 SV=1 - [TBB4B_HUMAN]	47.42	37	1	16	69	36.1093	34.16	9	12	168.737	47.42	15	57	445	49.799	4.89404
A0A1B0GWD0	Actin-related protein 2 OS=Homo sapiens GN=ACTR2 PE=1 SV=1 - [A0A1B0GWD0_HUMAN]	43.4	3	1	1	1					2.42688	43.4	1	1	53	5.70494	9.05615
A0A0G2JQH2	40S ribosomal protein S18 OS=Homo sapiens GN=RPS18 PE=1 SV=1 - [A0A0G2JQH2_HUMAN]	39.39	1	1	1	1		0			2.12726	39.39	1	1	33	3.77422	11.0044
E9PQC9	Elongation factor 1-delta (Fragment) OS=Homo sapiens GN=EEF1D PE=1 SV=1 - [E9PQC9_HUMAN]	36.11	13	1	1	1					2.4647	36.11	1	1	36	3.93916	9.0415
D6RCR6	NAD(P) transhydrogenase, mitochondrial (Fragment) OS=Homo sapiens GN=NNT PE=1 SV=1 - [D6RCR6_HUMAN]	34.48	6	1	1	1					2.375	34.48	1	1	58	6.37941	8.6167
F8VZ69	Proliferation-associated protein 2G4 (Fragment) OS=Homo sapiens GN=PA2G4 PE=1 SV=8 - [F8VZ69_HUMAN]	34.38	7	1	1	2					4.90664	34.38	1	2	64	7.21169	6.52197
Q2F832	Sjogren syndrome antigen B (Fragment) OS=Homo sapiens PE=2 SV=1 - [Q2F832_HUMAN]	33.33	5	1	1	3	3.12064	33.33	1	1	5.79524	33.33	1	2	48	5.64273	4.77979
Q2F838	Eukaryotic translation elongation factor 1 gamma (Fragment) OS=Homo sapiens PE=2 SV=1 - [Q2F838_HUMAN]	33.33	2	1	2	2	4.7501	33.33	1	1	3.20778	14.94	1	1	87	9.62473	6.771
F8VRP1	Citrate synthase, mitochondrial (Fragment) OS=Homo sapiens GN=CS PE=1 SV=8 - [F8VRP1_HUMAN]	33.33	13	1	1	1	4.40996	33.33	1	1					117	12.9805	6.29053
U6A3P2	Mutant hemoglobin alpha 2 globin chain (Fragment) OS=Homo sapiens GN=HBA2 PE=3 SV=1 - [U6A3P2_HUMAN]	31.71	4	1	2	8					23.6298	31.71	2	8	41	4.36337	7.44482
D6R9H7	ATP synthase F(0) complex subunit C1, mitochondrial OS=Homo sapiens GN=ATP5G1 PE=3 SV=1 - [D6R9H7_HUMAN]	31.31	7	1	1	1					0	31.31	1	1	99	10.1883	10.4038
P84090	Enhancer of rudimentary homolog OS=Homo sapiens GN=ERH PE=1 SV=1 - [ERH_HUMAN]	29.81	1	1	1	2	9.88305	29.81	1	2					104	12.251	5.92236
Q76N53	Ribosomal protein L31 (Fragment) OS=Homo sapiens PE=4 SV=1 - [Q76N53_HUMAN]	29.79	7	1	1	1					2.17499	29.79	1	1	47	5.59294	9.31982
M0QYG8	Glia maturation factor gamma OS=Homo sapiens GN=GMFG PE=1 SV=1 - [M0QYG8_HUMAN]	29.03	7	1	1	2					2.68143	29.03	1	2	93	10.9825	6.06201
K7EJT5	60S ribosomal protein L22 (Fragment) OS=Homo sapiens GN=RPL22 PE=1 SV=1 - [K7EJT5_HUMAN]	27.66	8	1	1	1					1.82282	27.66	1	1	47	5.07968	9.42236
Q76N56	40S ribosomal protein S26 (Fragment) OS=Homo sapiens PE=3 SV=1 - [Q76N56_HUMAN]	26.67	3	1	1	2					2.32151	26.67	1	2	45	5.23386	10.6528
Q9NY65	Tubulin alpha-8 chain OS=Homo sapiens GN=TUBA8 PE=1 SV=1 - [TBA8_HUMAN]	26.28	12	1	7	24	24.0199	7.8	2	7	55.2461	26.28	7	17	449	50.0616	5.05908
D6RGF8	Glutamate--cysteine ligase catalytic subunit OS=Homo sapiens GN=GCLC PE=1 SV=1 - [D6RGF8_HUMAN]	25.93	5	1	1	2					2.54428	25.93	1	2	54	6.35231	8.66064
D6RAW0	Ubiquitin-conjugating enzyme E2 D3 (Fragment) OS=Homo sapiens GN=UBE2D3 PE=3 SV=1 - [D6RAW0_HUMAN]	25	14	1	1	1					3.48902	25	1	1	72	8.20811	8.88037
H3BT58	Coactosin-like protein OS=Homo sapiens GN=COTL1 PE=1 SV=1 - [H3BT58_HUMAN]	24.66	2	1	1	1	3.52539	24.66	1	1		0			73	8.2193	8.41162
H7BYH4	Superoxide dismutase [Cu-Zn] OS=Homo sapiens GN=SOD1 PE=1 SV=1 - [H7BYH4_HUMAN]	24.44	2	1	1	2					3.90496	24.44	1	2	135	13.9008	6.11279
K7EM56	40S ribosomal protein S15 OS=Homo sapiens GN=RPS15 PE=1 SV=2 - [K7EM56_HUMAN]	24.11	5	1	1	2	4.62635	24.11	1	2		0			112	12.9821	10.8872
A6XMH5	Beta-2-microglobulin OS=Homo sapiens PE=2 SV=1 - [A6XMH5_HUMAN]	23.91	4	1	1	1					2.28496	23.91	1	1	92	10.3924	8.01611
Q6IQ42	FUSIP1 protein OS=Homo sapiens GN=FUSIP1 PE=1 SV=1 - [Q6IQ42_HUMAN]	23.19	4	1	1	2					6.28369	23.19	1	2	69	8.3242	9.36377
P10599	Thioredoxin OS=Homo sapiens GN=TXN PE=1 SV=3 - [THIO_HUMAN]	22.86	1	1	1	1					2.41615	22.86	1	1	105	11.7297	4.91943
B2R8Y2	Leptin OS=Homo sapiens PE=2 SV=1 - [B2R8Y2_HUMAN]	22.75	1	1	1	1					0	22.75	1	1	167	18.6116	6.66846
B8ZZU8	Elongin-B OS=Homo sapiens GN=ELOB PE=1 SV=1 - [B8ZZU8_HUMAN]	22.12	3	1	1	1					0	22.12	1	1	113	12.5193	4.97021
H0YMV3	Proteasome subunit alpha type-4 OS=Homo sapiens GN=PSMA4 PE=1 SV=1 - [H0YMV3_HUMAN]	22.09	11	1	1	1					2.28916	22.09	1	1	86	9.84779	8.1626
C0KTE9	B cell specific activator protein variant delta 6/7/8/9 (Fragment) OS=Homo sapiens GN=PAX5 PE=2 SV=1 - [C0KTE9_HUMAN]	22.03	10	1	1	1					0	22.03	1	1	59	6.00888	8.54346
K7ENR7	Vasodilator-stimulated phosphoprotein (Fragment) OS=Homo sapiens GN=VASP PE=1 SV=1 - [K7ENR7_HUMAN]	22.03	7	1	1	1					2.42643	22.03	1	1	59	6.63826	9.56885
M0R106	Amino acid transporter (Fragment) OS=Homo sapiens GN=SLC1A6 PE=3 SV=1 - [M0R106_HUMAN]	21.88	4	1	1	1	0	21.88	1	1		0			160	18.1029	11.6782
H3BV41	Cleavage and polyadenylation-specificity factor subunit 5 (Fragment) OS=Homo sapiens GN=NUDT21 PE=1 SV=1 - [H3BV41_HUMAN]	21.13	4	1	1	4	5.52655	21.13	1	2	6.04521	21.13	1	2	71	8.0883	5.78271
F5H608	ATP synthase subunit d, mitochondrial OS=Homo sapiens GN=ATP5H PE=1 SV=2 - [F5H608_HUMAN]	20.99	2	1	1	1					0	20.99	1	1	81	8.90984	9.36377
D6R9A6	High mobility group protein B2 (Fragment) OS=Homo sapiens GN=HMGB2 PE=1 SV=1 - [D6R9A6_HUMAN]	20.9	6	1	2	11	9.03474	20.9	2	5	11.2954	20.9	2	6	134	15.3937	9.78857
P56385	ATP synthase subunit e, mitochondrial OS=Homo sapiens GN=ATP5I PE=1 SV=2 - [ATP5I_HUMAN]	20.29	1	1	1	1					2.65415	20.29	1	1	69	7.92833	9.34912
H0YC23	Serine/threonine-protein phosphatase 2A catalytic subunit beta isoform (Fragment) OS=Homo sapiens GN=PPP2CB PE=1 SV=1 - [H0YC23_HUMAN]	20.16	8	1	1	1					2.25331	20.16	1	1	124	13.8616	5.18604
K7EKH5	Fructose-bisphosphate aldolase C (Fragment) OS=Homo sapiens GN=ALDOC PE=1 SV=1 - [K7EKH5_HUMAN]	19.26	9	1	1	1					3.7558	19.26	1	1	135	15.0259	8.5874
A8MQT7	CD99 antigen OS=Homo sapiens GN=CD99 PE=1 SV=1 - [A8MQT7_HUMAN]	19.21	5	1	1	1	5.03742	19.21	1	1		0			177	17.6838	4.81787
P49773	Histidine triad nucleotide-binding protein 1 OS=Homo sapiens GN=HINT1 PE=1 SV=2 - [HINT1_HUMAN]	19.05	1	1	1	1					0	19.05	1	1	126	13.7931	6.94678
E5RI98	Nucleophosmin (Fragment) OS=Homo sapiens GN=NPM1 PE=1 SV=1 - [E5RI98_HUMAN]	18.92	7	1	1	3		0			11.4851	18.92	1	3	111	11.8578	4.34814
B1AH77	Ras-related C3 botulinum toxin substrate 2 OS=Homo sapiens GN=RAC2 PE=1 SV=1 - [B1AH77_HUMAN]	18.92	4	1	1	1	4.21887	18.92	1	1		0			148	16.7648	8.06006
B3KSH4	Huntingtin interacting protein 2, isoform CRA_a OS=Homo sapiens GN=HIP2 PE=2 SV=1 - [B3KSH4_HUMAN]	18.56	4	1	1	1					2.61022	18.56	1	1	97	10.6604	5.05908
H0YAL7	Eukaryotic translation elongation factor 1 epsilon-1 (Fragment) OS=Homo sapiens GN=EEF1E1 PE=4 SV=1 - [H0YAL7_HUMAN]	18.38	4	1	1	1		0			2.54873	18.38	1	1	136	15.3289	8.39697
C8CHJ6	Galactokinase (Fragment) OS=Homo sapiens GN=GALK PE=4 SV=1 - [C8CHJ6_HUMAN]	18.33	4	1	1	2	2.06529	18.33	1	1	2.60238	18.33	1	1	60	6.74357	5.33838
A0A0A0U6N4	NADP+-soluble isocitrate dehydrogenase 1 (Fragment) OS=Homo sapiens PE=4 SV=1 - [A0A0A0U6N4_HUMAN]	18.06	7	1	1	1		0			0	18.06	1	1	72	8.12438	9.80322
Q5T7C4	High mobility group protein B1 OS=Homo sapiens GN=HMGB1 PE=1 SV=1 - [Q5T7C4_HUMAN]	17.72	8	1	2	14	19.885	17.72	2	6	23.7593	17.72	2	8	158	18.2993	9.70068
F8VRH0	Poly(rC)-binding protein 2 (Fragment) OS=Homo sapiens GN=PCBP2 PE=1 SV=2 - [F8VRH0_HUMAN]	17.42	1	1	2	3					4.53305	17.42	2	3	310	32.0154	8.07471
Q15843	NEDD8 OS=Homo sapiens GN=NEDD8 PE=1 SV=1 - [NEDD8_HUMAN]	17.28	1	1	1	4	0	17.28	1	3	0	17.28	1	1	81	9.06595	8.42627
G3V1B3	60S ribosomal protein L21 OS=Homo sapiens GN=RPL21 PE=1 SV=1 - [G3V1B3_HUMAN]	17.24	4	1	1	2		0			2.37068	17.24	1	2	87	9.88007	10.2866
F2Z2Q9	Low molecular weight phosphotyrosine protein phosphatase OS=Homo sapiens GN=ACP1 PE=1 SV=1 - [F2Z2Q9_HUMAN]	17.14	7	1	1	3	2.6719	17.14	1	1	6.80321	17.14	1	2	70	7.4958	5.10986
B4DUK1	cDNA FLJ51310, moderately similar to Peroxiredoxin-6 (EC 1.11.1.15) OS=Homo sapiens PE=2 SV=1 - [B4DUK1_HUMAN]	16.83	2	1	1	3	6.96883	16.83	1	2	2.29456	16.83	1	1	101	11.1535	5.38916
A0A087WXQ8	Proteasome subunit beta type-3 OS=Homo sapiens GN=PSMB3 PE=1 SV=1 - [A0A087WXQ8_HUMAN]	16.82	4	1	1	1					2.62146	16.82	1	1	107	12.0743	9.84717
Q6FIE5	PHP14 protein OS=Homo sapiens GN=PHP14 PE=2 SV=1 - [Q6FIE5_HUMAN]	16.8	2	1	1	1					0	16.8	1	1	125	13.7836	6.07471
B4DQT8	cDNA FLJ61158, highly similar to ADP-ribosylation factor-like protein 8B OS=Homo sapiens PE=2 SV=1 - [B4DQT8_HUMAN]	16.38	3	1	1	1	3.35515	16.38	1	1					177	20.5846	7.78174
G3V361	Calmodulin-1 (Fragment) OS=Homo sapiens GN=CALM1 PE=1 SV=1 - [G3V361_HUMAN]	16.33	8	1	1	2		0			4.46293	16.33	1	2	98	11.1121	4.24658
A0A0U1RRH9	Septin-7 (Fragment) OS=Homo sapiens GN=SEPT7 PE=1 SV=1 - [A0A0U1RRH9_HUMAN]	16.33	17	1	1	1					3.89771	16.33	1	1	147	16.4535	6.31592
P08708	40S ribosomal protein S17 OS=Homo sapiens GN=RPS17 PE=1 SV=2 - [RS17_HUMAN]	16.3	1	1	1	2		0			7.73895	16.3	1	2	135	15.5404	9.84717
C9JZG2	Trifunctional purine biosynthetic protein adenosine-3 (Fragment) OS=Homo sapiens GN=GART PE=1 SV=1 - [C9JZG2_HUMAN]	16.18	9	1	1	2					6.94418	16.18	1	2	136	14.4514	8.49951
P15090	Fatty acid-binding protein, adipocyte OS=Homo sapiens GN=FABP4 PE=1 SV=3 - [FABP4_HUMAN]	15.91	1	1	1	1					2.0043	15.91	1	1	132	14.7095	7.13721
B4DF70	cDNA FLJ60461, highly similar to Peroxiredoxin-2 (EC 1.11.1.15) OS=Homo sapiens PE=2 SV=1 - [B4DF70_HUMAN]	15.85	3	1	2	3					6.78167	15.85	2	3	183	20.0946	8.77783
A0A024R5G7	Mitochondrial ribosomal protein L21, isoform CRA_a OS=Homo sapiens GN=MRPL21 PE=4 SV=1 - [A0A024R5G7_HUMAN]	15.83	4	1	1	1					0	15.83	1	1	120	13.7377	10.0669
Q562R1	Beta-actin-like protein 2 OS=Homo sapiens GN=ACTBL2 PE=1 SV=2 - [ACTBL_HUMAN]	15.69	4	1	4	16	18.6276	11.97	3	6	26.7184	10.9	3	10	376	41.976	5.59229
F8VZU9	Myosin light polypeptide 6 OS=Homo sapiens GN=MYL6 PE=1 SV=1 - [F8VZU9_HUMAN]	15.53	11	1	1	1					3.08791	15.53	1	1	103	11.6695	4.41162
A2A3R7	40S ribosomal protein S6 OS=Homo sapiens GN=RPS6 PE=1 SV=1 - [A2A3R7_HUMAN]	15.38	3	1	1	1		0			2.49413	15.38	1	1	91	10.4084	5.47803
A0A0H3YEQ7	Hypoxanthine-guanine phosphoribosyltransferase 1 (Fragment) OS=Homo sapiens GN=HPRT1 PE=2 SV=1 - [A0A0H3YEQ7_HUMAN]	15.38	3	1	1	1					2.05615	15.38	1	1	65	7.43591	9.30518
Q9HBQ7	Cathepsin L, isoform CRA_b OS=Homo sapiens GN=CTSL PE=2 SV=1 - [Q9HBQ7_HUMAN]	15.23	5	1	1	1					0	15.23	1	1	151	16.8277	4.57666
A0A1B0GVY6	Very-long-chain 3-oxoacyl-CoA reductase (Fragment) OS=Homo sapiens GN=HSD17B12 PE=1 SV=1 - [A0A1B0GVY6_HUMAN]	15.17	6	1	1	1		0			2.82616	15.17	1	1	178	19.4691	6.17627
B3KUI2	cDNA FLJ39965 fis, clone SPLEN2027157, highly similar to Homo sapiens tumor necrosis factor, alpha-induced protein 8 (TNFAIP8), mRNA OS=Homo sapiens PE=2 SV=1 - [B3KUI2_HUMAN]	15.15	3	1	1	1	0	15.15	1	1					198	23.0149	7.91357
Q96BQ5	Coiled-coil domain-containing protein 127 OS=Homo sapiens GN=CCDC127 PE=1 SV=1 - [CC127_HUMAN]	15	1	1	1	1		0			0	15	1	1	260	30.815	9.20264
O00148	ATP-dependent RNA helicase DDX39A OS=Homo sapiens GN=DDX39A PE=1 SV=2 - [DX39A_HUMAN]	14.99	17	1	4	8	0	5.15	1	2	13.8185	14.99	4	6	427	49.098	5.68115
Q53SW9	Putative uncharacterized protein PTD004 (Fragment) OS=Homo sapiens GN=PTD004 PE=4 SV=1 - [Q53SW9_HUMAN]	14.75	4	1	1	1					2.6274	14.75	1	1	183	19.9453	5.79541
Q53TH1	Putative uncharacterized protein PSMD14 (Fragment) OS=Homo sapiens GN=PSMD14 PE=4 SV=1 - [Q53TH1_HUMAN]	14.74	3	1	1	1					0	14.74	1	1	156	18.0512	7.28369
K7EM73	Calpain small subunit 1 (Fragment) OS=Homo sapiens GN=CAPNS1 PE=1 SV=1 - [K7EM73_HUMAN]	14.72	6	1	1	1					3.49822	14.72	1	1	163	15.9478	4.90674
E5RJD2	2,4-dienoyl-CoA reductase, mitochondrial (Fragment) OS=Homo sapiens GN=DECR1 PE=1 SV=1 - [E5RJD2_HUMAN]	14.57	5	1	1	1	2.72227	14.57	1	1		0			151	15.8883	8.85107
Q2NLC8	GSTK1 protein (Fragment) OS=Homo sapiens GN=GSTK1 PE=2 SV=1 - [Q2NLC8_HUMAN]	14.45	2	1	1	1		0			0	14.45	1	1	173	19.3722	8.68994
J3QQY2	Calcium load-activated calcium channel OS=Homo sapiens GN=TMCO1 PE=1 SV=1 - [J3QQY2_HUMAN]	14.42	5	1	1	1					0	14.42	1	1	104	11.3648	9.65674
B7ZA86	cDNA, FLJ79100, highly similar to 14-3-3 protein epsilon (14-3-3E) OS=Homo sapiens PE=2 SV=1 - [B7ZA86_HUMAN]	14.29	4	1	1	2	2.58589	14.29	1	1	2.99148	14.29	1	1	168	18.9673	4.56396
Q75MY0	Putative uncharacterized protein ARPC1A (Fragment) OS=Homo sapiens GN=ARPC1A PE=4 SV=1 - [Q75MY0_HUMAN]	13.86	7	1	1	1					3.53002	13.86	1	1	166	19.0307	8.96826
Q5T7N0	60S ribosomal protein L5 (Fragment) OS=Homo sapiens GN=RPL5 PE=1 SV=2 - [Q5T7N0_HUMAN]	13.85	4	1	1	4					14.4965	13.85	1	4	130	14.1052	7.78174
C9JW55	N-alpha-acetyltransferase 10 (Fragment) OS=Homo sapiens GN=NAA10 PE=1 SV=8 - [C9JW55_HUMAN]	13.79	4	1	1	2		0			6.15811	13.79	1	2	145	16.8683	6.87354
K7EQQ9	60S ribosomal protein L27 OS=Homo sapiens GN=RPL27 PE=1 SV=1 - [K7EQQ9_HUMAN]	13.75	5	1	1	2					0	13.75	1	2	80	9.73444	10.5942
Q15203	Prothymosin alpha OS=Homo sapiens PE=4 SV=2 - [Q15203_HUMAN]	13.7	18	1	1	1					0	13.7	1	1	73	8.1564	3.76416
B2R4V4	cDNA, FLJ92232, highly similar to Homo sapiens barrier to autointegration factor 1 (BANF1), mRNA OS=Homo sapiens PE=2 SV=1 - [B2R4V4_HUMAN]	13.48	2	1	1	1		0			3.65831	13.48	1	1	89	10.01	6.0874
F8VY04	Adenylate kinase 2, mitochondrial OS=Homo sapiens GN=AK2 PE=1 SV=1 - [F8VY04_HUMAN]	13.16	3	1	1	1	4.49549	13.16	1	1					190	21.2131	6.94678
B2R4M6	Protein S100 OS=Homo sapiens PE=2 SV=1 - [B2R4M6_HUMAN]	13.16	2	1	1	1					3.03133	13.16	1	1	114	13.2015	6.12549
A0A087WVV1	Proteasome subunit beta type-2 OS=Homo sapiens GN=PSMB2 PE=1 SV=1 - [A0A087WVV1_HUMAN]	13.1	3	1	1	1		0			3.10689	13.1	1	1	84	9.55109	8.77783
F8VR50	Actin-related protein 2/3 complex subunit 3 (Fragment) OS=Homo sapiens GN=ARPC3 PE=1 SV=1 - [F8VR50_HUMAN]	13.1	6	1	1	1					2.45171	13.1	1	1	84	9.71999	7.92822
K7ERT7	Synaptic vesicle membrane protein VAT-1 homolog (Fragment) OS=Homo sapiens GN=VAT1 PE=1 SV=1 - [K7ERT7_HUMAN]	13.01	2	1	1	1		0			2.24818	13.01	1	1	146	15.0496	5.09717
Q9UG12	Putative uncharacterized protein DKFZp566C233 (Fragment) OS=Homo sapiens GN=DKFZp566C233 PE=2 SV=1 - [Q9UG12_HUMAN]	12.87	8	1	1	1					2.70331	12.87	1	1	171	18.8956	8.25049
C9JRJ8	Sequestosome-1 (Fragment) OS=Homo sapiens GN=SQSTM1 PE=1 SV=1 - [C9JRJ8_HUMAN]	12.86	5	1	1	1					0	12.86	1	1	140	15.7296	8.80713
F5H4Y5	CUGBP Elav-like family member 1 (Fragment) OS=Homo sapiens GN=CELF1 PE=1 SV=8 - [F5H4Y5_HUMAN]	12.82	20	1	1	1					2.42881	12.82	1	1	78	8.94437	5.37646
F5H3C5	Superoxide dismutase (Fragment) OS=Homo sapiens GN=SOD2 PE=1 SV=1 - [F5H3C5_HUMAN]	12.61	10	1	1	1					2.94429	12.61	1	1	111	12.1231	8.45557
B4DE78	cDNA FLJ52141, highly similar to 14-3-3 protein gamma OS=Homo sapiens PE=2 SV=1 - [B4DE78_HUMAN]	12.56	4	1	1	1		0			2.64209	12.56	1	1	207	23.4876	4.81787
J3KTG2	Pre-mRNA-splicing factor ATP-dependent RNA helicase PRP16 (Fragment) OS=Homo sapiens GN=DHX38 PE=1 SV=1 - [J3KTG2_HUMAN]	12.5	5	1	1	1					2.46406	12.5	1	1	128	13.7842	4.90674
H3BU68	Lysophosphatidylcholine acyltransferase 2 (Fragment) OS=Homo sapiens GN=LPCAT2 PE=1 SV=2 - [H3BU68_HUMAN]	12.23	2	1	1	1					2.52531	12.23	1	1	188	21.4872	9.86182
D6CHE9	Proteinase 3 OS=Homo sapiens GN=PRTN3 PE=2 SV=1 - [D6CHE9_HUMAN]	12.09	3	1	1	2	0	12.09	1	1	2.99056	12.09	1	1	215	23.61	8.1626
H7C123	60S ribosomal protein L10 (Fragment) OS=Homo sapiens GN=RPL10 PE=1 SV=1 - [H7C123_HUMAN]	12.09	8	1	1	3					4.72026	12.09	1	3	91	10.0215	11.8101
A8K9J7	Histone H2B OS=Homo sapiens PE=2 SV=1 - [A8K9J7_HUMAN]	11.9	19	1	1	4		0			15.9601	11.9	1	4	126	13.9876	10.3159
F5H6P7	Protein mago nashi homolog 2 OS=Homo sapiens GN=MAGOHB PE=4 SV=1 - [F5H6P7_HUMAN]	11.76	3	1	1	2	3.51048	11.76	1	1	2.67361	11.76	1	1	102	11.7912	5.51611
J3KRE2	Rho GDP-dissociation inhibitor 1 OS=Homo sapiens GN=ARHGDIA PE=1 SV=1 - [J3KRE2_HUMAN]	11.63	4	1	1	1					2.3456	11.63	1	1	129	14.8052	4.67822
A0A024R9E2	Poly(A) binding protein, cytoplasmic 1, isoform CRA_c OS=Homo sapiens GN=PABPC1 PE=4 SV=1 - [A0A024R9E2_HUMAN]	11.46	20	1	4	5					19.068	11.46	4	5	419	47.3048	8.92432
E9PL44	Acetolactate synthase-like protein (Fragment) OS=Homo sapiens GN=ILVBL PE=1 SV=1 - [E9PL44_HUMAN]	11.45	4	1	1	1		0			3.27932	11.45	1	1	166	16.9132	9.49561
F8VRJ2	Nucleosome assembly protein 1-like 1 (Fragment) OS=Homo sapiens GN=NAP1L1 PE=1 SV=1 - [F8VRJ2_HUMAN]	11.4	17	1	1	1					2.44363	11.4	1	1	114	13.4918	4.64014
I3L3Q7	Complement component 1 Q subcomponent-binding protein, mitochondrial (Fragment) OS=Homo sapiens GN=C1QBP PE=1 SV=1 - [I3L3Q7_HUMAN]	11.3	4	1	1	1					3.04475	11.3	1	1	177	19.9936	4.22119
B2RAZ4	cDNA, FLJ95208, highly similar to Homo sapiens PYD and CARD domain containing (PYCARD), transcript variant 1, mRNA OS=Homo sapiens PE=2 SV=1 - [B2RAZ4_HUMAN]	11.28	2	1	1	1	3.31183	11.28	1	1					195	21.6142	5.64307
F8VXU5	Vacuolar protein sorting-associated protein 29 OS=Homo sapiens GN=VPS29 PE=1 SV=1 - [F8VXU5_HUMAN]	11.21	1	1	1	1	3.8098	11.21	1	1					214	23.9646	8.17725
Q8WVC2	40S ribosomal protein S21 OS=Homo sapiens GN=RPS21 PE=1 SV=1 - [Q8WVC2_HUMAN]	11.11	3	1	1	2		0			4.02572	11.11	1	2	81	8.84446	8.49951
Q5VX84	Poly [ADP-ribose] polymerase 1 OS=Homo sapiens GN=PARP1 PE=1 SV=1 - [Q5VX84_HUMAN]	11.11	7	1	1	2	2.54628	11.11	1	1	0	11.11	1	1	108	12.2259	7.82568
G3V2Y4	Serine hydroxymethyltransferase, mitochondrial (Fragment) OS=Homo sapiens GN=SHMT2 PE=1 SV=1 - [G3V2Y4_HUMAN]	11.11	13	1	1	2		0			5.58252	11.11	1	2	234	25.6595	9.5835
F5GY56	Pre-mRNA-processing factor 19 (Fragment) OS=Homo sapiens GN=PRPF19 PE=1 SV=1 - [F5GY56_HUMAN]	11.11	2	1	1	1					3.1786	11.11	1	1	252	27.7006	6.72705
P26447	Protein S100-A4 OS=Homo sapiens GN=S100A4 PE=1 SV=1 - [S10A4_HUMAN]	10.89	1	1	1	2		0			2.14938	10.89	1	2	101	11.7207	6.11279
K7EMV3	Histone H3 OS=Homo sapiens GN=H3F3B PE=1 SV=1 - [K7EMV3_HUMAN]	10.87	13	1	1	2					2.07175	10.87	1	2	92	10.3278	11.8247
Q6P712	SMC2 protein (Fragment) OS=Homo sapiens GN=SMC2 PE=2 SV=1 - [Q6P712_HUMAN]	10.85	10	1	1	1					2.80617	10.85	1	1	212	23.5865	9.37842
B3KWB2	cDNA FLJ42719 fis, clone BRAMY3010492, highly similar to Protein NDRG1 OS=Homo sapiens PE=2 SV=1 - [B3KWB2_HUMAN]	10.73	8	1	1	1		0			2.68301	10.73	1	1	205	22.0647	7.89893
B4DJQ7	cDNA FLJ60602, moderately similar to D-dopachrome decarboxylase (EC 4.1.1.84) OS=Homo sapiens PE=2 SV=1 - [B4DJQ7_HUMAN]	10.71	7	1	1	1					2.89638	10.71	1	1	112	11.6678	5.78271
Q15185	Prostaglandin E synthase 3 OS=Homo sapiens GN=PTGES3 PE=1 SV=1 - [TEBP_HUMAN]	10.63	3	1	1	1		0			2.49813	10.63	1	1	160	18.6854	4.53857
J3KNJ2	Eukaryotic translation initiation factor 3 subunit M (Fragment) OS=Homo sapiens GN=EIF3M PE=1 SV=1 - [J3KNJ2_HUMAN]	10.47	3	1	1	1					0	10.47	1	1	191	21.6785	7.76709
X5D7R7	Major vault protein isoform G (Fragment) OS=Homo sapiens GN=MVP PE=2 SV=1 - [X5D7R7_HUMAN]	10.43	8	1	1	1	4.66894	10.43	1	1					326	37.0693	5.59229
R4GNC5	Stromal interaction molecule 2 (Fragment) OS=Homo sapiens GN=STIM2 PE=1 SV=1 - [R4GNC5_HUMAN]	10.34	9	1	1	1					1.88121	10.34	1	1	87	10.4669	4.94482
H0YF17	Phospholipase DDHD2 (Fragment) OS=Homo sapiens GN=DDHD2 PE=1 SV=1 - [H0YF17_HUMAN]	10.33	1	1	1	1	0	10.33	1	1					213	24.5133	5.18604
Q70T18	BBF2H7/FUS protein (Fragment) OS=Homo sapiens PE=2 SV=1 - [Q70T18_HUMAN]	10.19	8	1	1	1					2.43482	10.19	1	1	157	16.0968	8.99756
H0Y586	Proteasome endopeptidase complex (Fragment) OS=Homo sapiens GN=PSMA7 PE=1 SV=1 - [H0Y586_HUMAN]	10.16	3	1	1	1		0			2.25529	10.16	1	1	187	21.2002	8.86572
H0YEV9	Unconventional myosin-XVIIIa (Fragment) OS=Homo sapiens GN=MYO18A PE=1 SV=1 - [H0YEV9_HUMAN]	10.15	5	1	1	1					2.65637	10.15	1	1	197	21.9058	5.30029
Q5VV87	Microsomal glutathione S-transferase 3 OS=Homo sapiens GN=MGST3 PE=1 SV=1 - [Q5VV87_HUMAN]	10.08	4	1	1	1					3.08133	10.08	1	1	129	14.3696	9.70068
B4DEF7	cDNA FLJ60062, highly similar to 78 kDa glucose-regulated protein OS=Homo sapiens PE=2 SV=1 - [B4DEF7_HUMAN]	10.07	2	1	2	5	1.99803	3.96	1	1	11.9087	10.07	2	4	278	30.4008	6.04932
C9JLK0	Bifunctional purine biosynthesis protein PURH (Fragment) OS=Homo sapiens GN=ATIC PE=1 SV=1 - [C9JLK0_HUMAN]	10	4	1	1	1					2.35553	10	1	1	170	18.8307	7.50342
Q9H936	Mitochondrial glutamate carrier 1 OS=Homo sapiens GN=SLC25A22 PE=1 SV=1 - [GHC1_HUMAN]	9.91	1	1	1	1	4.09352	9.91	1	1		0			323	34.4483	9.29053
A8K4W8	cDNA FLJ77917, highly similar to Homo sapiens ubiquitin-conjugating enzyme E2L 3 (UBE2L3), transcript variant 1, mRNA OS=Homo sapiens PE=2 SV=1 - [A8K4W8_HUMAN]	9.74	3	1	1	1					0	9.74	1	1	154	17.7782	8.74854
D6R9B6	40S ribosomal protein S3a OS=Homo sapiens GN=RPS3A PE=1 SV=1 - [D6R9B6_HUMAN]	9.66	8	1	1	1		0			0	9.66	1	1	145	16.5256	9.24658
B0QY60	SUN domain-containing protein 2 (Fragment) OS=Homo sapiens GN=SUN2 PE=1 SV=1 - [B0QY60_HUMAN]	9.6	6	1	1	1	0	9.6	1	1					198	21.759	7.53271
K7ERW9	Arsenical pump-driving ATPase (Fragment) OS=Homo sapiens GN=ASNA1 PE=1 SV=1 - [K7ERW9_HUMAN]	9.5	4	1	1	1					2.44915	9.5	1	1	200	21.8579	4.80518
A0A024RDY2	Tumor protein, translationally-controlled 1, isoform CRA_a OS=Homo sapiens GN=TPT1 PE=3 SV=1 - [A0A024RDY2_HUMAN]	9.42	8	1	1	1					0	9.42	1	1	138	15.5866	5.07178
K7ENY4	Ras-related protein Rab-5C (Fragment) OS=Homo sapiens GN=RAB5C PE=1 SV=1 - [K7ENY4_HUMAN]	9.33	4	1	1	1		0			0	9.33	1	1	150	16.9456	8.14795
O75396	Vesicle-trafficking protein SEC22b OS=Homo sapiens GN=SEC22B PE=1 SV=4 - [SC22B_HUMAN]	9.3	1	1	1	2		0			6.63429	9.3	1	2	215	24.5775	6.91748
A0A0K0K1J6	Epididymis secretory protein Li 96 (Fragment) OS=Homo sapiens GN=HEL-S-96 PE=2 SV=1 - [A0A0K0K1J6_HUMAN]	9.29	3	1	1	1	3.51985	9.29	1	1					140	15.954	8.68994
E7ETK0	40S ribosomal protein S24 OS=Homo sapiens GN=RPS24 PE=1 SV=1 - [E7ETK0_HUMAN]	9.16	3	1	1	2		0			5.54064	9.16	1	2	131	15.1873	10.8872
B4DKI2	cDNA FLJ60282, highly similar to Sorbitol dehydrogenase (EC 1.1.1.14) OS=Homo sapiens PE=2 SV=1 - [B4DKI2_HUMAN]	8.99	2	1	1	1		0			0	8.99	1	1	278	29.7444	7.81104
A0A087WYW6	Coiled-coil domain-containing protein 47 OS=Homo sapiens GN=CCDC47 PE=1 SV=1 - [A0A087WYW6_HUMAN]	8.95	2	1	1	1					3.47623	8.95	1	1	190	22.5876	9.61279
M0R0U3	6-phosphogluconolactonase OS=Homo sapiens GN=PGLS PE=1 SV=1 - [M0R0U3_HUMAN]	8.94	3	1	1	3					7.91908	8.94	1	3	179	18.8998	7.84033
B4DWU0	cDNA FLJ56791, highly similar to Keratin, type I cytoskeletal 16 OS=Homo sapiens PE=2 SV=1 - [B4DWU0_HUMAN]	8.89	13	1	1	3	7.57012	8.89	1	3		0			135	15.7141	5.23682
B2R6X5	cDNA, FLJ93166, highly similar to Homo sapiens heat shock 70kDa protein 6 (HSP70B') (HSPA6), mRNA OS=Homo sapiens PE=2 SV=1 - [B2R6X5_HUMAN]	8.86	13	1	4	9	8.43987	7.47	3	3	16.2101	8.86	4	6	643	70.9142	6.23975
F5H3F0	Ubiquitin thioesterase OTUB1 OS=Homo sapiens GN=OTUB1 PE=1 SV=1 - [F5H3F0_HUMAN]	8.82	9	1	1	3					0	8.82	1	3	170	19.4194	4.61475
Q9Y3B4	Splicing factor 3B subunit 6 OS=Homo sapiens GN=SF3B6 PE=1 SV=1 - [SF3B6_HUMAN]	8.8	1	1	1	1					3.15498	8.8	1	1	125	14.5756	9.37842
Q6NVY0	Calcyclin binding protein OS=Homo sapiens GN=CACYBP PE=2 SV=1 - [Q6NVY0_HUMAN]	8.77	2	1	1	1					2.3093	8.77	1	1	228	26.1656	7.86963
O43598	2'-deoxynucleoside 5'-phosphate N-hydrolase 1 OS=Homo sapiens GN=DNPH1 PE=1 SV=1 - [DNPH1_HUMAN]	8.62	2	1	1	3	0	8.62	1	1	4.93159	8.62	1	2	174	19.0966	5.04639
C9IZF9	Programmed cell death 6-interacting protein (Fragment) OS=Homo sapiens GN=PDCD6IP PE=1 SV=1 - [C9IZF9_HUMAN]	8.5	3	1	1	1					2.81087	8.5	1	1	153	17.0538	5.89697
F8VUA6	60S ribosomal protein L18 (Fragment) OS=Homo sapiens GN=RPL18 PE=1 SV=1 - [F8VUA6_HUMAN]	8.46	6	1	1	1	2.16115	8.46	1	1		0			130	14.5201	11.7515
E9PIE4	Mitochondrial carrier homolog 2 (Fragment) OS=Homo sapiens GN=MTCH2 PE=1 SV=8 - [E9PIE4_HUMAN]	8.4	3	1	1	1					0	8.4	1	1	262	28.5305	7.60596
Q7Z780	U2 small nuclear RNA auxiliary factor 1 OS=Homo sapiens GN=U2AF1 PE=2 SV=1 - [Q7Z780_HUMAN]	8.38	2	1	1	1					2.17881	8.38	1	1	167	19.8016	9.27588
B4DNC8	cDNA FLJ51256, highly similar to 60S ribosomal protein L13a OS=Homo sapiens PE=2 SV=1 - [B4DNC8_HUMAN]	8.33	6	1	1	1					2.43065	8.33	1	1	144	16.641	11.6343
F5GXY0	Pregnancy zone protein OS=Homo sapiens GN=PZP PE=1 SV=1 - [F5GXY0_HUMAN]	8.33	3	1	1	2					5.24373	8.33	1	2	144	16.0035	8.646
X6RFL8	Ras-related protein Rab-14 (Fragment) OS=Homo sapiens GN=RAB14 PE=1 SV=1 - [X6RFL8_HUMAN]	8.29	2	1	1	1					3.25288	8.29	1	1	181	20.3963	6.32861
K7EME0	3-ketoacyl-CoA thiolase, mitochondrial OS=Homo sapiens GN=ACAA2 PE=1 SV=1 - [K7EME0_HUMAN]	8.19	5	1	1	1					2.67008	8.19	1	1	342	36.2596	7.91357
Q9Y277	Voltage-dependent anion-selective channel protein 3 OS=Homo sapiens GN=VDAC3 PE=1 SV=1 - [VDAC3_HUMAN]	8.13	6	1	2	5					11.1648	8.13	2	5	283	30.6393	8.66064
C9J5E3	V-type proton ATPase subunit B, kidney isoform OS=Homo sapiens GN=ATP6V1B1 PE=1 SV=1 - [C9J5E3_HUMAN]	8.06	9	1	1	1					3.80496	8.06	1	1	248	26.8977	7.15186
B4E3A7	cDNA FLJ52057, highly similar to Periostin OS=Homo sapiens PE=2 SV=1 - [B4E3A7_HUMAN]	7.89	6	1	1	1					2.43405	7.89	1	1	266	30.1755	8.1626
M0R174	Lysosomal alpha-mannosidase (Fragment) OS=Homo sapiens GN=MAN2B1 PE=1 SV=1 - [M0R174_HUMAN]	7.86	5	1	1	1					2.67539	7.86	1	1	140	15.135	10.272
B4DKM5	cDNA FLJ60120, highly similar to Voltage-dependent anion-selective channel protein 2 OS=Homo sapiens PE=2 SV=1 - [B4DKM5_HUMAN]	7.84	4	1	1	1		0			2.87816	7.84	1	1	255	27.4615	5.46533
B4DPX5	cDNA FLJ51930, highly similar to Procollagen-lysine,2-oxoglutarate 5-dioxygenase 3 (EC 1.14.11.4) OS=Homo sapiens PE=2 SV=1 - [B4DPX5_HUMAN]	7.82	4	1	1	1					2.27357	7.82	1	1	243	26.9386	7.81104
Q1JQ76	Ribosomal protein (Fragment) OS=Homo sapiens GN=RPL10A PE=2 SV=1 - [Q1JQ76_HUMAN]	7.77	2	1	1	1		0			2.39781	7.77	1	1	206	23.5209	10.0669
B4DHY8	Elongation factor Ts, mitochondrial OS=Homo sapiens GN=TSFM PE=2 SV=1 - [B4DHY8_HUMAN]	7.72	2	1	1	1					2.91208	7.72	1	1	285	31.0047	5.65576
B4DY59	cDNA FLJ56267, highly similar to Transducin beta-like 2 protein OS=Homo sapiens PE=2 SV=1 - [B4DY59_HUMAN]	7.55	7	1	1	1					2.43688	7.55	1	1	318	35.3569	8.95361
C9JXB8	60S ribosomal protein L24 OS=Homo sapiens GN=RPL24 PE=1 SV=1 - [C9JXB8_HUMAN]	7.44	3	1	1	2					3.76568	7.44	1	2	121	14.3598	11.312
E9PP36	60S ribosomal protein L8 OS=Homo sapiens GN=RPL8 PE=1 SV=1 - [E9PP36_HUMAN]	7.43	4	1	1	1					2.63987	7.43	1	1	148	16.17	11.8979
E9PD92	Glucose-6-phosphate 1-dehydrogenase (Fragment) OS=Homo sapiens GN=G6PD PE=1 SV=1 - [E9PD92_HUMAN]	7.42	10	1	1	1					0	7.42	1	1	256	29.484	7.1665
P53007	Tricarboxylate transport protein, mitochondrial OS=Homo sapiens GN=SLC25A1 PE=1 SV=2 - [TXTP_HUMAN]	7.4	2	1	1	2	2.02517	7.4	1	1	2.58963	7.4	1	1	311	33.991	9.89111
D6REQ6	Ribonuclease T2 OS=Homo sapiens GN=RNASET2 PE=1 SV=1 - [D6REQ6_HUMAN]	7.34	5	1	1	1		0			2.1275	7.34	1	1	218	25.2925	6.06201
D6R967	Inorganic pyrophosphatase 2, mitochondrial (Fragment) OS=Homo sapiens GN=PPA2 PE=1 SV=1 - [D6R967_HUMAN]	7.33	5	1	1	3	5.99382	7.33	1	2	2.38635	7.33	1	1	191	21.3768	6.78564
P84095	Rho-related GTP-binding protein RhoG OS=Homo sapiens GN=RHOG PE=1 SV=1 - [RHOG_HUMAN]	7.33	1	1	1	1					3.51831	7.33	1	1	191	21.2949	8.11865
Q15462	Cell surface glycoprotein (Fragment) OS=Homo sapiens GN=P3.58 PE=2 SV=1 - [Q15462_HUMAN]	7.28	5	1	1	1		0			2.1523	7.28	1	1	151	16.7921	5.93506
B7Z8P0	Glycogen [starch] synthase OS=Homo sapiens PE=2 SV=1 - [B7Z8P0_HUMAN]	7.23	6	1	1	1					3.66809	7.23	1	1	235	26.8834	8.14795
J3QSF1	Probable ATP-dependent RNA helicase DDX5 (Fragment) OS=Homo sapiens GN=DDX5 PE=1 SV=1 - [J3QSF1_HUMAN]	7.19	14	1	1	1		0			2.09833	7.19	1	1	153	18.0483	5.98584
B4DYY1	cDNA FLJ51659, highly similar to 4-trimethylaminobutyraldehyde dehydrogenase (EC 1.2.1.47) OS=Homo sapiens PE=2 SV=1 - [B4DYY1_HUMAN]	7.17	5	1	1	1	4.38554	7.17	1	1					321	35.0147	6.02393
Q59GZ2	PLEK protein variant (Fragment) OS=Homo sapiens PE=2 SV=1 - [Q59GZ2_HUMAN]	7.14	2	1	1	2	8.14792	7.14	1	2					308	35.37	8.73389
A0A024QZT8	Serpin peptidase inhibitor, clade B (Ovalbumin), member 6, isoform CRA_b OS=Homo sapiens GN=SERPINB6 PE=3 SV=1 - [A0A024QZT8_HUMAN]	7.04	5	1	1	1		0			0	7.04	1	1	213	24.5481	5.36377
B7Z553	cDNA FLJ51266, highly similar to Vitronectin OS=Homo sapiens PE=2 SV=1 - [B7Z553_HUMAN]	7.01	2	1	1	1					2.30922	7.01	1	1	214	23.5904	4.64014
B0QYA6	Eukaryotic translation initiation factor 3 subunit D (Fragment) OS=Homo sapiens GN=EIF3D PE=1 SV=1 - [B0QYA6_HUMAN]	6.94	4	1	1	1					3.54607	6.94	1	1	173	20.6493	9.92041
H0YL50	Cytoplasmic FMR1-interacting protein 1 (Fragment) OS=Homo sapiens GN=CYFIP1 PE=1 SV=1 - [H0YL50_HUMAN]	6.82	4	1	1	1					0	6.82	1	1	176	20.2114	7.43018
E9PNR6	Rho GTPase-activating protein 1 (Fragment) OS=Homo sapiens GN=ARHGAP1 PE=1 SV=1 - [E9PNR6_HUMAN]	6.77	5	1	1	1		0			2.38168	6.77	1	1	192	22.4775	6.34131
G3V1M7	Very long-chain-specific acyl-CoA dehydrogenase, mitochondrial (Fragment) OS=Homo sapiens GN=ACADVL PE=1 SV=2 - [G3V1M7_HUMAN]	6.74	6	1	1	1		0			2.41893	6.74	1	1	282	30.7438	8.74854
H7C5R5	Eukaryotic translation initiation factor 2A (Fragment) OS=Homo sapiens GN=EIF2A PE=1 SV=1 - [H7C5R5_HUMAN]	6.65	3	1	1	2		0			3.17261	6.65	1	2	316	35.277	8.49951
Q4W5H3	Putative uncharacterized protein PAPSS1 (Fragment) OS=Homo sapiens GN=PAPSS1 PE=4 SV=1 - [Q4W5H3_HUMAN]	6.61	3	1	1	2					4.4872	6.61	1	2	257	29.4809	7.34229
B4DTI4	cDNA FLJ50668, highly similar to AP-2 complex subunit mu-1 OS=Homo sapiens PE=2 SV=1 - [B4DTI4_HUMAN]	6.56	8	1	1	1		0			0	6.56	1	1	305	34.8353	9.53955
Q5T3I4	NAD(P)H-hydrate epimerase OS=Homo sapiens GN=NAXE PE=1 SV=1 - [Q5T3I4_HUMAN]	6.53	5	1	1	1		0			3.20312	6.53	1	1	245	26.6686	7.23975
B4DNT7	cDNA FLJ53070, highly similar to Macrosialin OS=Homo sapiens PE=2 SV=1 - [B4DNT7_HUMAN]	6.47	2	1	1	1					2.05866	6.47	1	1	340	35.9812	8.86572
D6R9P3	Heterogeneous nuclear ribonucleoprotein A/B OS=Homo sapiens GN=HNRNPAB PE=1 SV=1 - [D6R9P3_HUMAN]	6.43	6	1	2	5	2.29498	2.86	1	1	6.86626	6.43	2	4	280	30.284	7.91357
B5MCP9	40S ribosomal protein S7 OS=Homo sapiens GN=RPS7 PE=1 SV=1 - [B5MCP9_HUMAN]	6.42	2	1	1	5	2.72885	6.42	1	1	11.0114	6.42	1	4	187	21.2988	10.272
H7C4N2	Plastin-3 (Fragment) OS=Homo sapiens GN=PLS3 PE=1 SV=1 - [H7C4N2_HUMAN]	6.32	7	1	1	1		0			3.19472	6.32	1	1	190	21.786	5.96045
H0Y9N5	60 kDa SS-A/Ro ribonucleoprotein (Fragment) OS=Homo sapiens GN=TROVE2 PE=1 SV=8 - [H0Y9N5_HUMAN]	6.22	2	1	1	3	2.41172	6.22	1	1	5.77784	6.22	1	2	193	22.0256	9.45166
B3KUZ8	Aspartate aminotransferase OS=Homo sapiens PE=2 SV=1 - [B3KUZ8_HUMAN]	6.2	4	1	1	2		0			6.65872	6.2	1	2	371	41.3001	8.83643
B4DUI5	Triosephosphate isomerase OS=Homo sapiens PE=2 SV=1 - [B4DUI5_HUMAN]	6.1	5	1	1	1					2.43218	6.1	1	1	213	22.8567	6.91748
C9JZG1	Eukaryotic translation initiation factor 3 subunit B (Fragment) OS=Homo sapiens GN=EIF3B PE=1 SV=1 - [C9JZG1_HUMAN]	5.96	7	1	1	1					2.34517	5.96	1	1	302	33.362	4.36084
Q9BWM7	Sideroflexin-3 OS=Homo sapiens GN=SFXN3 PE=1 SV=3 - [SFXN3_HUMAN]	5.92	3	1	1	1	2.58003	5.92	1	1		0			321	35.4805	9.1001
X6RJP6	Transgelin-2 (Fragment) OS=Homo sapiens GN=TAGLN2 PE=1 SV=1 - [X6RJP6_HUMAN]	5.88	2	1	1	1		0			2.78362	5.88	1	1	187	21.0725	7.81104
E2QRI1	Prolyl 3-hydroxylase 1 (Fragment) OS=Homo sapiens GN=P3H1 PE=1 SV=1 - [E2QRI1_HUMAN]	5.8	4	1	1	1					2.59718	5.8	1	1	207	23.0706	5.43994
A8K646	cDNA FLJ75699, highly similar to Homo sapiens osteoclast stimulating factor 1 (OSTF1), mRNA OS=Homo sapiens PE=2 SV=1 - [A8K646_HUMAN]	5.61	2	1	1	1					3.1208	5.61	1	1	214	23.6999	5.68115
B7Z1G4	cDNA FLJ61601, highly similar to Inosine-5'-monophosphate dehydrogenase 2 (EC 1.1.1.205) OS=Homo sapiens PE=2 SV=1 - [B7Z1G4_HUMAN]	5.6	3	1	1	1		0			3.37449	5.6	1	1	357	38.9832	6.07471
F5H1C6	Fermitin family homolog 3 (Fragment) OS=Homo sapiens GN=FERMT3 PE=1 SV=1 - [F5H1C6_HUMAN]	5.59	2	1	1	4		0			12.8649	5.59	1	4	286	33.0642	7.86963
A0A1W2PQS1	26S protease regulatory subunit 7 OS=Homo sapiens GN=PSMC2 PE=1 SV=1 - [A0A1W2PQS1_HUMAN]	5.5	3	1	1	1					2.34148	5.5	1	1	400	44.8322	6.59521
B4DUL5	cDNA FLJ51625, highly similar to Ubiquinol-cytochrome-c reductase complex coreprotein I, mitochondrial (EC 1.10.2.2) OS=Homo sapiens PE=2 SV=1 - [B4DUL5_HUMAN]	5.48	2	1	1	1					0	5.48	1	1	365	40.3471	5.88428
H0Y653	Nucleolar protein 56 (Fragment) OS=Homo sapiens GN=NOP56 PE=1 SV=1 - [H0Y653_HUMAN]	5.48	5	1	1	2					2.81161	5.48	1	2	219	24.2397	9.43701
H0YL11	Isocitrate dehydrogenase [NADP], mitochondrial OS=Homo sapiens GN=IDH2 PE=1 SV=1 - [H0YL11_HUMAN]	5.45	5	1	1	2		0			5.24082	5.45	1	2	312	35.3077	8.83643
B7Z5V2	cDNA FLJ54141, highly similar to Ezrin OS=Homo sapiens PE=2 SV=1 - [B7Z5V2_HUMAN]	5.42	16	1	3	9	4.29748	3.79	2	3	8.04065	5.42	3	6	554	65.5286	5.90967
B4DNR3	cDNA FLJ52710, highly similar to Abhydrolase domain-containing protein 14B OS=Homo sapiens PE=2 SV=1 - [B4DNR3_HUMAN]	5.41	4	1	1	1					0	5.41	1	1	185	19.7842	6.40479
I3L2H8	Myb-binding protein 1A (Fragment) OS=Homo sapiens GN=MYBBP1A PE=1 SV=1 - [I3L2H8_HUMAN]	5.39	4	1	1	1		0			2.14877	5.39	1	1	204	22.7702	10.5942
F8W810	Uncharacterized protein OS=Homo sapiens PE=4 SV=1 - [F8W810_HUMAN]	5.36	3	1	1	1					2.83376	5.36	1	1	466	50.4978	7.85498
B3KRY3	cDNA FLJ35079 fis, clone PLACE6005283, highly similar to Lysosome-associated membrane glycoprotein 1 OS=Homo sapiens PE=2 SV=1 - [B3KRY3_HUMAN]	5.32	2	1	1	1		0			2.87629	5.32	1	1	395	42.5584	8.49951
B4DMT4	cDNA FLJ52695, highly similar to Alpha-centractin OS=Homo sapiens PE=2 SV=1 - [B4DMT4_HUMAN]	5.3	5	1	1	2		0			6.58003	5.3	1	2	302	34.4928	6.26514
B7Z9V0	cDNA, FLJ78964, highly similar to Coronin-1C OS=Homo sapiens PE=2 SV=1 - [B7Z9V0_HUMAN]	5.28	7	1	1	1					3.98373	5.28	1	1	303	34.4675	7.7085
A0A0C4DFV9	Protein SET OS=Homo sapiens GN=SET PE=1 SV=1 - [A0A0C4DFV9_HUMAN]	5.26	6	1	1	1					2.33268	5.26	1	1	266	31.1053	4.23389
Q13151	Heterogeneous nuclear ribonucleoprotein A0 OS=Homo sapiens GN=HNRNPA0 PE=1 SV=1 - [ROA0_HUMAN]	5.25	1	1	1	1					3.19243	5.25	1	1	305	30.8218	9.29053
A8K0T9	cDNA FLJ75422, highly similar to Homo sapiens capping protein (actin filament) muscle Z-line, alpha 1, mRNA OS=Homo sapiens PE=2 SV=1 - [A8K0T9_HUMAN]	5.24	2	1	1	2					1.94207	5.24	1	2	286	32.8883	5.69385
Q6ZW98	cDNA FLJ41407 fis, clone BRHIP2000819, moderately similar to Human actin binding protein p57 OS=Homo sapiens PE=2 SV=1 - [Q6ZW98_HUMAN]	5.18	6	1	1	1	0	5.18	1	1		0			193	20.3813	8.66064
A1JUI8	Chaperonin subunit 6A (Fragment) OS=Homo sapiens GN=CCT6A PE=2 SV=1 - [A1JUI8_HUMAN]	5.12	5	1	1	1		0			3.34253	5.12	1	1	488	53.6472	6.12549
E2QRB9	Thioredoxin reductase 1, cytoplasmic OS=Homo sapiens GN=TXNRD1 PE=1 SV=2 - [E2QRB9_HUMAN]	5	12	1	1	1		0			4.71671	5	1	1	460	50.6909	6.62451
P28066	Proteasome subunit alpha type-5 OS=Homo sapiens GN=PSMA5 PE=1 SV=3 - [PSA5_HUMAN]	4.98	2	1	1	2					6.65802	4.98	1	2	241	26.3942	4.79248
B4E3E6	cDNA FLJ58832, highly similar to Heterogeneous nuclear ribonucleoprotein A3 OS=Homo sapiens PE=2 SV=1 - [B4E3E6_HUMAN]	4.95	3	1	1	1					2.3407	4.95	1	1	323	34.168	8.104
E2PSM9	cDNA FLJ12599 fis, clone NT2RM4001410 OS=Homo sapiens PE=1 SV=1 - [E2PSM9_HUMAN]	4.93	5	1	1	1					0	4.93	1	1	365	40.8098	4.69092
B7Z4W4	cDNA FLJ50817, highly similar to UV excision repair protein RAD23 homolog B OS=Homo sapiens PE=2 SV=1 - [B7Z4W4_HUMAN]	4.9	5	1	1	1					3.25553	4.9	1	1	388	40.6883	4.89404
B1AJY5	26S proteasome non-ATPase regulatory subunit 10 OS=Homo sapiens GN=PSMD10 PE=1 SV=1 - [B1AJY5_HUMAN]	4.86	3	1	1	1	2.66513	4.86	1	1		0			185	20.2042	5.57959
Q15181	Inorganic pyrophosphatase OS=Homo sapiens GN=PPA1 PE=1 SV=2 - [IPYR_HUMAN]	4.84	1	1	1	1	2.57501	4.84	1	1		0			289	32.6392	5.85889
Q6P1Q5	Coatomer subunit delta OS=Homo sapiens GN=ARCN1 PE=1 SV=1 - [Q6P1Q5_HUMAN]	4.76	4	1	1	1		0			1.6652	4.76	1	1	189	21.8402	6.68311
B7Z8U8	cDNA FLJ57480, moderately similar to Platelet endothelial cell adhesion molecule OS=Homo sapiens PE=2 SV=1 - [B7Z8U8_HUMAN]	4.75	4	1	1	1		0			0	4.75	1	1	400	44.1184	7.48877
Q9BWF4	MCM2 protein (Fragment) OS=Homo sapiens GN=MCM2 PE=2 SV=2 - [Q9BWF4_HUMAN]	4.7	6	1	1	1		0			2.34038	4.7	1	1	362	41.238	6.75635
B2R8A2	cDNA, FLJ93804, highly similar to Homo sapiens gp25L2 protein (HSGP25L2G), mRNA OS=Homo sapiens PE=2 SV=1 - [B2R8A2_HUMAN]	4.67	2	1	1	2					4.7083	4.67	1	2	214	25.0619	7.18115
Q5LJB0	Ubiquitin carboxyl-terminal hydrolase (Fragment) OS=Homo sapiens GN=UCHL5 PE=1 SV=1 - [Q5LJB0_HUMAN]	4.65	5	1	1	1					2.2467	4.65	1	1	258	29.0975	5.03369
Q5T987	Inter-alpha-trypsin inhibitor heavy chain H2 (Fragment) OS=Homo sapiens GN=ITIH2 PE=1 SV=1 - [Q5T987_HUMAN]	4.64	5	1	1	1					0	4.64	1	1	237	26.8038	8.96826
P17050	Alpha-N-acetylgalactosaminidase OS=Homo sapiens GN=NAGA PE=1 SV=2 - [NAGAB_HUMAN]	4.62	1	1	1	1	3.48036	4.62	1	1					411	46.5339	5.18604
P13645	Keratin, type I cytoskeletal 10 OS=Homo sapiens GN=KRT10 PE=1 SV=6 - [K1C10_HUMAN]	4.62	1	1	1	1					2.13017	4.62	1	1	584	58.7917	5.21143
Q96K98	cDNA FLJ14414 fis, clone HEMBA1004847, highly similar to SIGNAL RECOGNITION PARTICLE 68 KD PROTEIN OS=Homo sapiens PE=2 SV=1 - [Q96K98_HUMAN]	4.59	4	1	1	2					2.70784	4.59	1	2	327	37.1934	6.11279
P07954	Fumarate hydratase, mitochondrial OS=Homo sapiens GN=FH PE=1 SV=3 - [FUMH_HUMAN]	4.51	1	1	1	1					2.03303	4.51	1	1	510	54.6022	8.76318
H0Y2Y8	Zyxin (Fragment) OS=Homo sapiens GN=ZYX PE=1 SV=1 - [H0Y2Y8_HUMAN]	4.44	1	1	1	2	4.25599	4.44	1	1	3.40848	4.44	1	1	540	57.6063	6.87354
G5E9Z2	Cisplatin resistance related protein CRR9p, isoform CRA_c OS=Homo sapiens GN=CLPTM1L PE=1 SV=1 - [G5E9Z2_HUMAN]	4.34	2	1	1	2		0			6.04808	4.34	1	2	369	43.2522	8.79248
B2RE46	cDNA, FLJ96923, highly similar to Homo sapiens ribophorin II (RPN2), mRNA OS=Homo sapiens PE=2 SV=1 - [B2RE46_HUMAN]	4.28	2	1	1	1					2.5846	4.28	1	1	631	69.2911	5.78271
E5RIK2	Dynamin-3 (Fragment) OS=Homo sapiens GN=DNM3 PE=1 SV=1 - [E5RIK2_HUMAN]	4.27	6	1	1	2					6.09642	4.27	1	2	445	50.701	9.11475
B2R858	cDNA, FLJ93750, Homo sapiens DEAD (Asp-Glu-Ala-Asp) box polypeptide 6 (DDX6), mRNA OS=Homo sapiens PE=2 SV=1 - [B2R858_HUMAN]	4.24	2	1	1	1	2.97444	4.24	1	1		0			472	53.1827	8.66064
P23258	Tubulin gamma-1 chain OS=Homo sapiens GN=TUBG1 PE=1 SV=2 - [TBG1_HUMAN]	4.21	3	1	1	1	2.94507	4.21	1	1					451	51.1378	6.13818
B7Z2V6	cDNA FLJ53889, highly similar to Vacuolar ATP synthase catalytic subunit A, ubiquitous isoform (EC 3.6.3.14) OS=Homo sapiens PE=2 SV=1 - [B7Z2V6_HUMAN]	4.19	2	1	1	1		0			3.15061	4.19	1	1	334	37.7269	5.41455
B4DFL1	Dihydrolipoyl dehydrogenase OS=Homo sapiens PE=2 SV=1 - [B4DFL1_HUMAN]	4.14	4	1	1	1		0			0	4.14	1	1	459	48.8683	7.48877
B4DTS5	cDNA FLJ58882, highly similar to 26S proteasome non-ATPase regulatory subunit 11 OS=Homo sapiens PE=2 SV=1 - [B4DTS5_HUMAN]	4.14	2	1	1	1					0	4.14	1	1	314	35.0893	6.91748
A0A0S2Z3A5	Acyl-CoA dehydrogenase C-4 to C-12 straight chain isoform 4 (Fragment) OS=Homo sapiens GN=ACADM PE=2 SV=1 - [A0A0S2Z3A5_HUMAN]	4.11	9	1	1	1	3.02125	4.11	1	1		0			219	23.9533	8.96826
A0A024R1P8	Neuronal pentraxin receptor, isoform CRA_a OS=Homo sapiens GN=NPTXR PE=4 SV=1 - [A0A024R1P8_HUMAN]	4.09	3	1	1	1		0			0	4.09	1	1	489	51.6986	6.07471
A0A024RBH7	Thymopoietin, isoform CRA_a OS=Homo sapiens GN=TMPO PE=4 SV=1 - [A0A024RBH7_HUMAN]	4.06	5	1	1	2	5.04853	4.06	1	2		0			345	38.7143	9.15869
B3KNG0	cDNA FLJ14523 fis, clone NT2RM1000905, highly similar to Eukaryotic translation initiation factor 3 subunit 6-interacting protein OS=Homo sapiens PE=2 SV=1 - [B3KNG0_HUMAN]	4.04	6	1	1	1		0			2.84207	4.04	1	1	297	35.2521	9.15869
E5RG31	DNA replication licensing factor MCM4 (Fragment) OS=Homo sapiens GN=MCM4 PE=1 SV=8 - [E5RG31_HUMAN]	3.96	5	1	1	2		0			5.49816	3.96	1	2	278	31.6136	8.60205
A8K168	Malic enzyme OS=Homo sapiens PE=2 SV=1 - [A8K168_HUMAN]	3.85	2	1	1	1					0	3.85	1	1	572	64.0951	6.12549
V9HWC6	Peptidyl-prolyl cis-trans isomerase OS=Homo sapiens GN=HEL-S-39 PE=2 SV=1 - [V9HWC6_HUMAN]	3.85	2	1	1	1					1.70103	3.85	1	1	208	22.728	9.31982
K7ERZ3	Perilipin-3 (Fragment) OS=Homo sapiens GN=PLIN3 PE=1 SV=1 - [K7ERZ3_HUMAN]	3.77	3	1	1	1		0			2.50885	3.77	1	1	292	31.9632	5.13525
A8MU58	Aminoacyl tRNA synthase complex-interacting multifunctional protein 2 OS=Homo sapiens GN=AIMP2 PE=1 SV=2 - [A8MU58_HUMAN]	3.72	4	1	1	2					3.72666	3.72	1	2	242	26.7429	8.07471
B4DN79	cDNA FLJ53367, highly similar to Transmembrane glycoprotein NMB OS=Homo sapiens PE=2 SV=1 - [B4DN79_HUMAN]	3.69	7	1	1	3	5.11947	3.69	1	3		0			461	51.1097	6.39209
B4E1E0	CTP synthase OS=Homo sapiens PE=2 SV=1 - [B4E1E0_HUMAN]	3.68	3	1	1	1		0			0	3.68	1	1	435	49.6632	7.51807
A0A087WVS7	Phosphatidylinositol 4,5-bisphosphate 5-phosphatase A OS=Homo sapiens GN=INPP5J PE=1 SV=1 - [A0A087WVS7_HUMAN]	3.68	3	1	1	1		0			0	3.68	1	1	571	63.3698	7.72314
Q9H8E3	cDNA FLJ13715 fis, clone PLACE2000404, moderately similar to PROBABLE LEUCYL-TRNA SYNTHETASE (EC 6.1.1.4) OS=Homo sapiens PE=2 SV=1 - [Q9H8E3_HUMAN]	3.66	5	1	1	1	3.31837	3.66	1	1		0			928	105.547	6.48096
B4DXJ6	cDNA FLJ61453, highly similar to Adapter-relatedprotein complex 2 alpha- 1 subunit OS=Homo sapiens PE=2 SV=1 - [B4DXJ6_HUMAN]	3.64	2	1	1	1					0	3.64	1	1	494	54.6553	9.0415
A2VCT2	OGDH protein (Fragment) OS=Homo sapiens GN=OGDH PE=2 SV=1 - [A2VCT2_HUMAN]	3.62	12	1	1	1	2.43776	3.62	1	1		0			636	72.1743	6.58057
Q96RS6	NudC domain-containing protein 1 OS=Homo sapiens GN=NUDCD1 PE=1 SV=2 - [NUDC1_HUMAN]	3.6	1	1	1	1		0			3.00355	3.6	1	1	583	66.7133	5.10986
A0A0S2Z3S0	Glycerol-3-phosphate dehydrogenase (Fragment) OS=Homo sapiens GN=GPD2 PE=2 SV=1 - [A0A0S2Z3S0_HUMAN]	3.6	8	1	1	1		0			1.60862	3.6	1	1	250	26.7275	6.68311
E9PJ21	Hypoxia up-regulated protein 1 (Fragment) OS=Homo sapiens GN=HYOU1 PE=1 SV=1 - [E9PJ21_HUMAN]	3.51	10	1	1	1	0	3.51	1	1		0			656	72.9315	5.57959
B4DRH6	cDNA FLJ54509, highly similar to Trifunctional enzyme subunit alpha, mitochondrial OS=Homo sapiens PE=2 SV=1 - [B4DRH6_HUMAN]	3.49	2	1	1	1		0			4.81805	3.49	1	1	717	78.2653	8.92432
H0YCG2	Lysosome-associated membrane glycoprotein 2 (Fragment) OS=Homo sapiens GN=LAMP2 PE=1 SV=1 - [H0YCG2_HUMAN]	3.49	5	1	1	1	1.62943	3.49	1	1		0			258	28.2462	6.52197
F2Z393	Transaldolase OS=Homo sapiens GN=TALDO1 PE=1 SV=1 - [F2Z393_HUMAN]	3.46	2	1	1	1		0			1.96269	3.46	1	1	318	35.3065	8.96826
Q6PCC8	URB2 protein (Fragment) OS=Homo sapiens GN=URB2 PE=2 SV=1 - [Q6PCC8_HUMAN]	3.45	3	1	1	1	0	3.45	1	1		0			957	107.247	7.91357
G3V3B0	Apoptotic chromatin condensation inducer in the nucleus OS=Homo sapiens GN=ACIN1 PE=1 SV=1 - [G3V3B0_HUMAN]	3.44	6	1	1	1		0			0	3.44	1	1	582	67.4545	7.59131
B4E318	BRCA2 and CDKN1A-interacting protein OS=Homo sapiens PE=2 SV=1 - [B4E318_HUMAN]	3.44	3	1	1	1					1.80278	3.44	1	1	262	29.7789	4.75439
Q9H1R3	Myosin light chain kinase 2, skeletal/cardiac muscle OS=Homo sapiens GN=MYLK2 PE=1 SV=3 - [MYLK2_HUMAN]	3.36	1	1	1	1	2.40602	3.36	1	1		0			596	64.6438	7.02002
Q9P172	PRO2281 OS=Homo sapiens PE=2 SV=1 - [Q9P172_HUMAN]	3.34	8	1	1	1		0			0	3.34	1	1	329	37.2228	5.21143
Q5S4N1	Putative uncharacterized protein (Fragment) OS=Homo sapiens PE=2 SV=1 - [Q5S4N1_HUMAN]	3.31	7	1	1	1					2.02653	3.31	1	1	362	40.1621	7.88428
B3KR50	cDNA FLJ33691 fis, clone BRAWH2002976, highly similar to GROWTH FACTOR RECEPTOR-BOUND PROTEIN 2 OS=Homo sapiens PE=2 SV=1 - [B3KR50_HUMAN]	3.23	3	1	1	2					3.44358	3.23	1	2	217	25.1784	6.31592
B4E357	Dipeptidyl peptidase 3 OS=Homo sapiens PE=2 SV=1 - [B4E357_HUMAN]	3.15	7	1	1	1		0			0	3.15	1	1	635	71.034	5.17334
B4DQ92	cDNA FLJ59379, highly similar to Hematopoietic lineage cell-specific protein OS=Homo sapiens PE=2 SV=1 - [B4DQ92_HUMAN]	3.12	3	1	1	1		0			0	3.12	1	1	449	49.5859	4.75439
Q08945	FACT complex subunit SSRP1 OS=Homo sapiens GN=SSRP1 PE=1 SV=1 - [SSRP1_HUMAN]	2.96	1	1	1	1		0			0	2.96	1	1	709	81.0244	6.87354
Q6PJY1	FUBP1 protein (Fragment) OS=Homo sapiens GN=FUBP1 PE=2 SV=1 - [Q6PJY1_HUMAN]	2.96	8	1	1	4	7.49825	2.96	1	3	1.97802	2.96	1	1	304	32.0112	8.83643
O14992	HS24/P52 OS=Homo sapiens GN=HS24/p52 PE=2 SV=1 - [O14992_HUMAN]	2.95	25	1	1	1		0			2.76005	2.95	1	1	474	52.3338	8.20654
Q96IL1	DIAPH1 protein (Fragment) OS=Homo sapiens GN=DIAPH1 PE=2 SV=2 - [Q96IL1_HUMAN]	2.85	9	1	1	1		0			2.20635	2.85	1	1	456	52.0857	6.63916
A0A087WZ13	Ribonucleoprotein PTB-binding 1 OS=Homo sapiens GN=RAVER1 PE=1 SV=1 - [A0A087WZ13_HUMAN]	2.84	2	1	1	1		0			2.54582	2.84	1	1	739	77.7953	8.83643
B4DNJ3	Alpha-amylase OS=Homo sapiens PE=2 SV=1 - [B4DNJ3_HUMAN]	2.8	5	1	1	1		0			2.22503	2.8	1	1	465	53.3209	5.5415
B4DUT7	cDNA FLJ57604, highly similar to GMP synthase (glutamine-hydrolyzing) (EC 6.3.5.2) OS=Homo sapiens PE=2 SV=1 - [B4DUT7_HUMAN]	2.8	3	1	1	1		0			3.55438	2.8	1	1	642	71.1962	7.15186
Q9UBV2	Protein sel-1 homolog 1 OS=Homo sapiens GN=SEL1L PE=1 SV=3 - [SE1L1_HUMAN]	2.77	1	1	1	1		0			0	2.77	1	1	794	88.6985	5.38916
A0A087X2G1	ATP-dependent RNA helicase DDX1 OS=Homo sapiens GN=DDX1 PE=1 SV=1 - [A0A087X2G1_HUMAN]	2.73	3	1	1	1					2.00152	2.73	1	1	659	73.9284	7.75244
B2R5U1	cDNA, FLJ92620, highly similar to Homo sapiens staphylococcal nuclease domain containing 1 (SND1),mRNA OS=Homo sapiens PE=2 SV=1 - [B2R5U1_HUMAN]	2.71	6	1	1	1					2.65484	2.71	1	1	885	99.6093	6.96143
H0YH27	Cullin-associated NEDD8-dissociated protein 1 (Fragment) OS=Homo sapiens GN=CAND1 PE=1 SV=1 - [H0YH27_HUMAN]	2.71	4	1	1	1					2.40604	2.71	1	1	442	49.5381	5.87158
K7EJE6	Formin-like protein 1 (Fragment) OS=Homo sapiens GN=FMNL1 PE=1 SV=1 - [K7EJE6_HUMAN]	2.66	3	1	1	1		0			2.20943	2.66	1	1	488	55.0564	7.84033
B3KNN7	cDNA FLJ30049 fis, clone ADRGL1000033, highly similar to 26S proteasome non-ATPase regulatory subunit 3 OS=Homo sapiens PE=2 SV=1 - [B3KNN7_HUMAN]	2.61	8	1	1	1		0			3.02471	2.61	1	1	498	57.1966	8.45557
P35527	Keratin, type I cytoskeletal 9 OS=Homo sapiens GN=KRT9 PE=1 SV=3 - [K1C9_HUMAN]	2.57	1	1	1	1					1.76731	2.57	1	1	623	62.0268	5.23682
A8K8H7	cDNA FLJ77598 OS=Homo sapiens PE=2 SV=1 - [A8K8H7_HUMAN]	2.5	1	1	1	1	2.98645	2.5	1	1		0			559	61.7915	9.21729
Q9BR56	PFAS protein (Fragment) OS=Homo sapiens GN=PFAS PE=2 SV=2 - [Q9BR56_HUMAN]	2.5	6	1	1	1					2.2257	2.5	1	1	560	59.8379	5.23682
E9PP73	Coatomer subunit beta (Fragment) OS=Homo sapiens GN=COPB1 PE=1 SV=8 - [E9PP73_HUMAN]	2.47	2	1	1	1		0			2.03567	2.47	1	1	485	55.4033	6.43018
B3KUD7	cDNA FLJ39640 fis, clone SMINT2003386, highly similar to DNA REPLICATION LICENSING FACTOR MCM7 OS=Homo sapiens PE=2 SV=1 - [B3KUD7_HUMAN]	2.45	1	1	1	1		0			2.06019	2.45	1	1	612	68.545	7.62061
A5PLK7	RCC2 protein (Fragment) OS=Homo sapiens GN=RCC2 PE=2 SV=1 - [A5PLK7_HUMAN]	2.41	2	1	1	1		0			2.02051	2.41	1	1	457	49.6471	8.68994
D6R9I9	ATP-binding cassette sub-family E member 1 OS=Homo sapiens GN=ABCE1 PE=1 SV=1 - [D6R9I9_HUMAN]	2.38	2	1	1	1					2.55968	2.38	1	1	421	47.0064	8.30908
B7Z5V4	Phosphoinositide phospholipase C OS=Homo sapiens PE=2 SV=1 - [B7Z5V4_HUMAN]	2.33	3	1	1	1	1.6477	2.33	1	1					645	74.0997	5.21143
B3KNC6	cDNA FLJ14239 fis, clone NT2RP5003512, highly similar to Exportin-5 OS=Homo sapiens PE=2 SV=1 - [B3KNC6_HUMAN]	2.33	4	1	1	1					0	2.33	1	1	645	73.0462	5.97314
Q7Z497	SF3B1 protein (Fragment) OS=Homo sapiens GN=SF3B1 PE=2 SV=1 - [Q7Z497_HUMAN]	2.28	2	1	1	1					2.90993	2.28	1	1	789	87.3548	7.32764
P54577	Tyrosine--tRNA ligase, cytoplasmic OS=Homo sapiens GN=YARS PE=1 SV=4 - [SYYC_HUMAN]	2.27	1	1	1	1		0			0	2.27	1	1	528	59.1061	7.04932
D3DQA6	DEAD (Asp-Glu-Ala-Asp) box polypeptide 46, isoform CRA_a OS=Homo sapiens GN=DDX46 PE=4 SV=1 - [D3DQA6_HUMAN]	2.27	4	1	1	3	2.6677	2.27	1	1	5.68492	2.27	1	2	883	100.33	9.33447
Q05CK9	SYNCRIP protein (Fragment) OS=Homo sapiens GN=SYNCRIP PE=2 SV=1 - [Q05CK9_HUMAN]	2.21	5	1	1	3	3.13811	2.21	1	1	6.82394	2.21	1	2	453	50.6189	6.7124
F8W9U4	Microtubule-associated protein OS=Homo sapiens GN=MAP4 PE=1 SV=1 - [F8W9U4_HUMAN]	2.17	1	1	1	1	1.93251	2.17	1	1					828	88.2223	9.21729
P55010	Eukaryotic translation initiation factor 5 OS=Homo sapiens GN=EIF5 PE=1 SV=2 - [IF5_HUMAN]	2.09	2	1	1	1					0	2.09	1	1	431	49.1918	5.57959
E2J6M6	Dedicator of cytokinesis 8 (Fragment) OS=Homo sapiens GN=DOCK8 PE=2 SV=1 - [E2J6M6_HUMAN]	2.06	4	1	1	1		0			0	2.06	1	1	922	103.94	7.23975
A0A024R872	Chromosome 9 open reading frame 88, isoform CRA_a OS=Homo sapiens GN=C9orf88 PE=4 SV=1 - [A0A024R872_HUMAN]	2.05	2	1	1	1		0			2.73828	2.05	1	1	733	82.6309	6.15088
B4DT28	Heterogeneous nuclear ribonucleoprotein R OS=Homo sapiens GN=HNRNPR PE=1 SV=1 - [B4DT28_HUMAN]	2.02	6	1	1	1		0			2.78473	2.02	1	1	494	55.6837	9.23193
A0A0F7G8J1	Plasminogen OS=Homo sapiens GN=PLG PE=2 SV=1 - [A0A0F7G8J1_HUMAN]	1.98	1	1	1	1		0			2.23506	1.98	1	1	809	90.5692	7.35693
B4DWH5	cDNA FLJ53224, highly similar to Calpain-1 catalytic subunit (EC 3.4.22.52) OS=Homo sapiens PE=2 SV=1 - [B4DWH5_HUMAN]	1.97	5	1	1	1					1.96052	1.97	1	1	660	75.787	6.29053
Q9NZ08	Endoplasmic reticulum aminopeptidase 1 OS=Homo sapiens GN=ERAP1 PE=1 SV=3 - [ERAP1_HUMAN]	1.91	1	1	1	1		0			2.66709	1.91	1	1	941	107.166	6.45557
B4DSD8	Alpha-1,4 glucan phosphorylase OS=Homo sapiens PE=2 SV=1 - [B4DSD8_HUMAN]	1.86	3	1	1	1		0			0	1.86	1	1	752	85.7328	6.16357
P46063	ATP-dependent DNA helicase Q1 OS=Homo sapiens GN=RECQL PE=1 SV=3 - [RECQ1_HUMAN]	1.85	1	1	1	1		0			2.49122	1.85	1	1	649	73.41	7.88428
A8K690	cDNA FLJ76863, highly similar to Homo sapiens stress-induced-phosphoprotein 1 (Hsp70/Hsp90-organizing protein) (STIP1), mRNA OS=Homo sapiens PE=2 SV=1 - [A8K690_HUMAN]	1.84	2	1	1	1		0			1.74977	1.84	1	1	543	62.6154	6.80029
A0A024QYX7	Eukaryotic translation initiation factor 3 subunit C OS=Homo sapiens GN=EIF3S8 PE=3 SV=1 - [A0A024QYX7_HUMAN]	1.84	10	1	1	1					2.62387	1.84	1	1	597	69.223	6.69775
Q8NHX6	DNA helicase OS=Homo sapiens GN=HCC5 PE=2 SV=1 - [Q8NHX6_HUMAN]	1.78	8	1	1	2		0			5.25523	1.78	1	2	676	75.7396	6.46826
P04259	Keratin, type II cytoskeletal 6B OS=Homo sapiens GN=KRT6B PE=1 SV=5 - [K2C6B_HUMAN]	1.77	8	1	1	1					2.4722	1.77	1	1	564	60.0303	8.00146
A0A087WW66	26S proteasome non-ATPase regulatory subunit 1 OS=Homo sapiens GN=PSMD1 PE=1 SV=1 - [A0A087WW66_HUMAN]	1.68	3	1	1	1		0			2.1826	1.68	1	1	953	105.784	5.41455
B4E0S6	cDNA FLJ55635, highly similar to pre-mRNA-splicing factorATP-dependent RNA helicase DHX15 (EC 3.6.1.-) OS=Homo sapiens PE=2 SV=1 - [B4E0S6_HUMAN]	1.66	2	1	1	1					2.06384	1.66	1	1	784	89.4906	7.45947
B4DS32	cDNA FLJ56236, highly similar to Exportin-2 OS=Homo sapiens PE=2 SV=1 - [B4DS32_HUMAN]	1.58	5	1	1	1					1.74274	1.58	1	1	569	64.3415	5.69385
B2RAH7	cDNA, FLJ94921, highly similar to Homo sapiens prolyl endopeptidase (PREP), mRNA OS=Homo sapiens PE=2 SV=1 - [B2RAH7_HUMAN]	1.55	3	1	1	1					3.30777	1.55	1	1	710	80.682	5.85889
Q7Z328	Putative uncharacterized protein DKFZp686J17173 (Fragment) OS=Homo sapiens GN=DKFZp686J17173 PE=2 SV=1 - [Q7Z328_HUMAN]	1.44	9	1	1	1	2.04808	1.44	1	1					627	73.988	8.49951
Q6ZQN2	cDNA FLJ46846 fis, clone UTERU3004635, moderately similar to Neuroblast differentiation associated protein AHNAK (Fragment) OS=Homo sapiens PE=2 SV=1 - [Q6ZQN2_HUMAN]	1.4	2	1	1	1		0			3.13209	1.4	1	1	1714	180.575	6.15088
H7C5W9	Sarcoplasmic/endoplasmic reticulum calcium ATPase 2 (Fragment) OS=Homo sapiens GN=ATP2A2 PE=1 SV=1 - [H7C5W9_HUMAN]	1.39	2	1	1	1					0	1.39	1	1	933	102.523	5.59229
H7C3C4	Anion exchange protein (Fragment) OS=Homo sapiens GN=SLC4A7 PE=1 SV=1 - [H7C3C4_HUMAN]	1.37	6	1	1	1		0			3.00993	1.37	1	1	801	89.7852	7.69385
Q9HDB9	Endogenous retrovirus group K member 5 Gag polyprotein OS=Homo sapiens GN=ERVK-5 PE=1 SV=3 - [GAK5_HUMAN]	1.35	1	1	1	1		0			0	1.35	1	1	667	73.5417	9.14404
K7EJE8	Lon protease homolog, mitochondrial OS=Homo sapiens GN=LONP1 PE=1 SV=1 - [K7EJE8_HUMAN]	1.33	8	1	1	1		0			1.74084	1.33	1	1	829	93.238	6.49365
Q8NBJ5	Procollagen galactosyltransferase 1 OS=Homo sapiens GN=COLGALT1 PE=1 SV=1 - [GT251_HUMAN]	1.29	1	1	1	1		0			1.71319	1.29	1	1	622	71.5905	7.31299
Q96IE3	Similar to plectin 1, intermediate filament binding protein, 500kD (Fragment) OS=Homo sapiens PE=2 SV=1 - [Q96IE3_HUMAN]	1.26	3	1	1	1		0			3.22473	1.26	1	1	1029	113.696	5.5542
O60763	General vesicular transport factor p115 OS=Homo sapiens GN=USO1 PE=1 SV=2 - [USO1_HUMAN]	1.25	1	1	1	1		0			0	1.25	1	1	962	107.828	4.90674
E7EN95	Filamin-B OS=Homo sapiens GN=FLNB PE=1 SV=1 - [E7EN95_HUMAN]	1.12	4	1	1	4		0			14.9202	1.12	1	4	2409	256.121	5.73193
Q59FG6	Myeloid/lymphoid or mixed-lineage leukemia 2 variant (Fragment) OS=Homo sapiens PE=2 SV=1 - [Q59FG6_HUMAN]	0.81	2	1	1	1		0			2.35629	0.81	1	1	2704	293.003	7.35693
Q8ND23	Capping protein, Arp2/3 and myosin-I linker protein 3 OS=Homo sapiens GN=CARMIL3 PE=2 SV=2 - [CARL3_HUMAN]	0.8	1	1	1	2		0			2.00819	0.8	1	2	1372	150.137	7.44482
A0A024RBS1	GCN1 general control of amino-acid synthesis 1-like 1 (Yeast), isoform CRA_b OS=Homo sapiens GN=GCN1L1 PE=4 SV=1 - [A0A024RBS1_HUMAN]	0.78	3	1	1	2		0			7.17732	0.78	1	2	2432	266.706	6.91748
